# Supplementary material for: Remodeling of retrotransposon elements during epigenetic induction of adult visual cortical plasticity by HDAC inhibitors
Source: Epigenetics Chromatin. 2015 Dec 14;8:55. doi: 10.1186/s13072-015-0043-3 (PMC4678690; doi:10.1186/s13072-015-0043-3)
Supplement: Supplementary file 2 — 10.1186/s13072-015-0043-3 Table of identified DHSS. [file 13072_2015_43_MOESM2_ESM.xlsx]

## Sheet: Sheet1
chr	start	end	type
chr1	3441509	3442148	non-induced
chr1	3480798	3481252	non-induced
chr1	3750530	3750903	VPA-induced
chr1	3838381	3838632	non-induced
chr1	3936024	3936614	non-induced
chr1	3976156	3976601	non-induced
chr1	4011018	4011032	non-induced
chr1	4327556	4328349	non-induced
chr1	4561648	4562123	non-induced
chr1	4667112	4667853	VPA-induced
chr1	4700252	4700252	non-induced
chr1	4775452	4776123	non-induced
chr1	4797736	4798214	non-induced
chr1	5094193	5094855	non-induced
chr1	5376303	5376849	non-induced
chr1	5498814	5499192	non-induced
chr1	5797564	5797584	non-induced
chr1	5831573	5831618	non-induced
chr1	6006858	6007471	VPA-induced
chr1	6204902	6205545	non-induced
chr1	6270564	6271069	non-induced
chr1	6362719	6363172	VPA-induced
chr1	6473356	6473846	non-induced
chr1	6574562	6575043	non-induced
chr1	7193935	7194358	non-induced
chr1	7386980	7387824	non-induced
chr1	7478511	7478552	non-induced
chr1	7489243	7489717	non-induced
chr1	7605646	7605673	non-induced
chr1	7839403	7839526	non-induced
chr1	7939962	7939990	non-induced
chr1	8112284	8113158	non-induced
chr1	8118358	8118871	non-induced
chr1	8202473	8202479	non-induced
chr1	8211871	8212052	non-induced
chr1	8306880	8307271	non-induced
chr1	9737533	9738412	non-induced
chr1	9848504	9849356	VPA-induced
chr1	10029382	10030056	non-induced
chr1	10325470	10326107	VPA-induced
chr1	10349023	10349208	non-induced
chr1	10854999	10855003	non-induced
chr1	11056331	11057160	VPA-induced
chr1	11415789	11416220	non-induced
chr1	11578011	11578628	non-induced
chr1	11680865	11681277	non-induced
chr1	12069911	12069914	non-induced
chr1	12282802	12283173	non-induced
chr1	12634433	12635246	VPA-induced
chr1	12756507	12756959	non-induced
chr1	13359437	13360267	VPA-induced
chr1	13797739	13798182	non-induced
chr1	14078292	14078312	non-induced
chr1	14534150	14534897	VPA-induced
chr1	15069273	15069762	non-induced
chr1	16144783	16145619	VPA-induced
chr1	16177085	16177928	VPA-induced
chr1	16474567	16475075	non-induced
chr1	16609122	16609626	non-induced
chr1	16788479	16788986	non-induced
chr1	16837872	16838745	VPA-induced
chr1	17003786	17004565	VPA-induced
chr1	17196749	17197191	non-induced
chr1	17713939	17714734	VPA-induced
chr1	17717303	17718079	non-induced
chr1	18056803	18057433	non-induced
chr1	18447495	18447914	non-induced
chr1	18527883	18527884	non-induced
chr1	18836205	18836603	non-induced
chr1	19582548	19583019	non-induced
chr1	19707597	19708172	non-induced
chr1	19829906	19829932	non-induced
chr1	19959476	19959949	non-induced
chr1	19976061	19976817	non-induced
chr1	20371241	20371646	non-induced
chr1	20440195	20440686	non-induced
chr1	20552943	20553633	VPA-induced
chr1	20695663	20695683	non-induced
chr1	20941572	20942199	non-induced
chr1	21114027	21114916	VPA-induced
chr1	21208709	21209180	non-induced
chr1	21592370	21592869	non-induced
chr1	21665130	21665941	VPA-induced
chr1	21917473	21918013	non-induced
chr1	21989687	21989691	non-induced
chr1	22015335	22016011	VPA-induced
chr1	22076451	22076902	non-induced
chr1	22224258	22224264	non-induced
chr1	22539913	22540467	non-induced
chr1	22992996	22993350	VPA-induced
chr1	23108619	23109224	non-induced
chr1	23263481	23263869	non-induced
chr1	23266337	23267201	VPA-induced
chr1	23521606	23522464	VPA-induced
chr1	23769348	23770048	non-induced
chr1	23799839	23800628	non-induced
chr1	24143915	24144597	non-induced
chr1	24270110	24270601	non-induced
chr1	24619935	24619974	non-induced
chr1	24740704	24741435	non-induced
chr1	24864675	24865044	non-induced
chr1	25072475	25072504	non-induced
chr1	25480286	25480876	non-induced
chr1	25663115	25663118	non-induced
chr1	25767663	25768525	non-induced
chr1	25802473	25802938	non-induced
chr1	26237330	26237856	non-induced
chr1	26724670	26725123	non-induced
chr1	26742941	26745277	non-induced
chr1	26855497	26855930	non-induced
chr1	27393105	27393738	non-induced
chr1	27504884	27505287	non-induced
chr1	27645884	27646260	non-induced
chr1	28228131	28228569	non-induced
chr1	28299989	28300475	non-induced
chr1	28637378	28638135	VPA-induced
chr1	28793421	28794145	non-induced
chr1	28888185	28888965	non-induced
chr1	28912708	28912735	non-induced
chr1	29272348	29272772	non-induced
chr1	29444477	29444804	non-induced
chr1	29861119	29861598	non-induced
chr1	29951738	29952185	non-induced
chr1	29991930	29991930	non-induced
chr1	30249982	30250562	VPA-induced
chr1	30303268	30303760	non-induced
chr1	30319090	30319624	non-induced
chr1	30428525	30428651	non-induced
chr1	31186791	31186819	non-induced
chr1	31419709	31420486	VPA-induced
chr1	31746007	31746395	non-induced
chr1	31832805	31833101	non-induced
chr1	31839536	31840083	VPA-induced
chr1	31846095	31846124	non-induced
chr1	32154969	32155476	non-induced
chr1	32229597	32230057	non-induced
chr1	32336277	32337051	non-induced
chr1	32461206	32461912	VPA-induced
chr1	32560246	32560966	non-induced
chr1	32625553	32626198	non-induced
chr1	33231574	33232044	non-induced
chr1	33241988	33242152	non-induced
chr1	33485085	33485590	VPA-induced
chr1	33673738	33673765	non-induced
chr1	33776520	33777011	non-induced
chr1	33871128	33871624	non-induced
chr1	33911052	33911699	VPA-induced
chr1	34047487	34048200	VPA-induced
chr1	34221585	34222146	non-induced
chr1	34635514	34636116	non-induced
chr1	34659016	34659683	non-induced
chr1	35914548	35915392	VPA-induced
chr1	36165016	36165766	VPA-induced
chr1	36280758	36281638	VPA-induced
chr1	36842093	36842576	VPA-induced
chr1	37037983	37038516	non-induced
chr1	37119709	37120499	VPA-induced
chr1	37319453	37320318	VPA-induced
chr1	37371010	37371801	VPA-induced
chr1	37921196	37921877	non-induced
chr1	37946886	37947602	non-induced
chr1	37986164	37987041	VPA-induced
chr1	38088639	38089417	VPA-induced
chr1	39633500	39634002	non-induced
chr1	40204344	40204814	non-induced
chr1	41462698	41463198	VPA-induced
chr1	41481342	41482065	non-induced
chr1	41561915	41562339	non-induced
chr1	41879671	41880149	non-induced
chr1	42707641	42708081	non-induced
chr1	42721099	42721883	VPA-induced
chr1	42771220	42771664	non-induced
chr1	42814987	42815544	non-induced
chr1	42908465	42908951	non-induced
chr1	43149250	43149726	non-induced
chr1	43155168	43155919	non-induced
chr1	43471626	43472482	VPA-induced
chr1	43502892	43503390	non-induced
chr1	43694726	43695193	non-induced
chr1	43835741	43835997	non-induced
chr1	43883775	43884359	non-induced
chr1	43990248	43990736	non-induced
chr1	44204432	44205276	non-induced
chr1	44329697	44329697	non-induced
chr1	44431713	44431736	non-induced
chr1	44555202	44555382	non-induced
chr1	45007628	45008473	VPA-induced
chr1	45221882	45222437	non-induced
chr1	45250933	45251393	non-induced
chr1	45659002	45659525	non-induced
chr1	45851765	45852229	non-induced
chr1	46050596	46050596	non-induced
chr1	46072968	46073814	VPA-induced
chr1	46330225	46330687	non-induced
chr1	46494694	46495128	non-induced
chr1	47238105	47238213	non-induced
chr1	48025958	48026428	non-induced
chr1	48343296	48343299	non-induced
chr1	48436899	48437616	non-induced
chr1	48521265	48521265	non-induced
chr1	48628735	48629368	non-induced
chr1	48771524	48771549	non-induced
chr1	48938042	48938803	non-induced
chr1	49105015	49105443	non-induced
chr1	49110623	49111015	non-induced
chr1	49268760	49269168	non-induced
chr1	49317623	49318048	non-induced
chr1	49370020	49370406	non-induced
chr1	49385109	49385144	non-induced
chr1	49587349	49587875	non-induced
chr1	50096626	50097389	VPA-induced
chr1	50274347	50274354	non-induced
chr1	50429285	50429723	non-induced
chr1	50515411	50515866	VPA-induced
chr1	50672298	50672725	non-induced
chr1	50768105	50768543	non-induced
chr1	50769323	50769834	VPA-induced
chr1	50890787	50891524	VPA-induced
chr1	51282291	51282776	non-induced
chr1	51535015	51535445	non-induced
chr1	52072727	52072727	non-induced
chr1	52176011	52176478	non-induced
chr1	52288971	52289488	non-induced
chr1	52580026	52580480	non-induced
chr1	52783634	52784311	non-induced
chr1	53009511	53010012	non-induced
chr1	53050287	53050288	non-induced
chr1	53711409	53711410	VPA-induced
chr1	53776659	53776837	VPA-induced
chr1	53841713	53842207	non-induced
chr1	54307187	54307629	non-induced
chr1	54456163	54457046	VPA-induced
chr1	54555312	54556100	VPA-induced
chr1	54613937	54614720	non-induced
chr1	55083694	55084288	non-induced
chr1	55187820	55188267	non-induced
chr1	55293979	55294525	non-induced
chr1	55930918	55931698	non-induced
chr1	56193869	56194325	non-induced
chr1	56410299	56411141	VPA-induced
chr1	56533903	56534335	non-induced
chr1	57462877	57464144	non-induced
chr1	58026221	58027067	non-induced
chr1	58052906	58053362	non-induced
chr1	58214075	58214568	non-induced
chr1	58449362	58449828	non-induced
chr1	58501849	58502285	non-induced
chr1	58544220	58544989	non-induced
chr1	58642507	58643067	non-induced
chr1	59029773	59030462	non-induced
chr1	59063480	59063929	non-induced
chr1	59151479	59151974	non-induced
chr1	59176473	59177418	non-induced
chr1	59947762	59948268	non-induced
chr1	59969380	59970047	non-induced
chr1	60095977	60096058	VPA-induced
chr1	60154886	60155619	non-induced
chr1	60350104	60350657	VPA-induced
chr1	60622101	60622592	non-induced
chr1	60622985	60623794	non-induced
chr1	60697012	60697781	non-induced
chr1	61180359	61181229	VPA-induced
chr1	61842742	61843263	non-induced
chr1	62276329	62276847	non-induced
chr1	63169028	63169760	VPA-induced
chr1	63250847	63251337	non-induced
chr1	63370233	63370707	non-induced
chr1	63676768	63677311	non-induced
chr1	64269852	64270331	non-induced
chr1	64578688	64579479	non-induced
chr1	64633871	64634115	non-induced
chr1	64736807	64737576	non-induced
chr1	64933183	64934059	VPA-induced
chr1	65140703	65140724	non-induced
chr1	65224635	65225125	non-induced
chr1	65841294	65841589	non-induced
chr1	66106967	66107454	non-induced
chr1	66490311	66490749	non-induced
chr1	66514499	66514926	non-induced
chr1	66747271	66747976	non-induced
chr1	67018356	67018847	non-induced
chr1	67374371	67375192	non-induced
chr1	67612600	67612620	VPA-induced
chr1	67731975	67731998	non-induced
chr1	67753679	67754109	non-induced
chr1	67848197	67848985	non-induced
chr1	68544310	68545009	non-induced
chr1	69711772	69712648	non-induced
chr1	69770541	69771241	VPA-induced
chr1	69878512	69879234	non-induced
chr1	69956239	69956324	VPA-induced
chr1	70070246	70071036	non-induced
chr1	70136733	70137156	non-induced
chr1	70189047	70189866	non-induced
chr1	70723580	70724057	non-induced
chr1	70772077	70772729	non-induced
chr1	70931902	70932434	non-induced
chr1	71603278	71604258	non-induced
chr1	71698055	71698963	VPA-induced
chr1	71811563	71812028	non-induced
chr1	71876035	71876849	VPA-induced
chr1	71898252	71899117	VPA-induced
chr1	72120516	72121418	non-induced
chr1	72170085	72170472	non-induced
chr1	72290507	72291003	non-induced
chr1	72700225	72700871	non-induced
chr1	72742645	72743267	non-induced
chr1	73377298	73378085	non-induced
chr1	74350050	74350481	non-induced
chr1	74441987	74442762	non-induced
chr1	74634747	74635235	non-induced
chr1	74708051	74708632	non-induced
chr1	75121443	75121895	non-induced
chr1	75260989	75261775	VPA-induced
chr1	75313525	75313965	non-induced
chr1	75568345	75569013	non-induced
chr1	75879839	75880666	VPA-induced
chr1	76615175	76615194	non-induced
chr1	76733536	76734005	non-induced
chr1	77175752	77176490	VPA-induced
chr1	77969239	77969846	VPA-induced
chr1	78484766	78485346	non-induced
chr1	78570617	78570634	non-induced
chr1	79211773	79212532	VPA-induced
chr1	79436313	79436739	non-induced
chr1	79757417	79758175	non-induced
chr1	79772417	79773081	non-induced
chr1	80338822	80339636	non-induced
chr1	80545282	80545738	non-induced
chr1	80660918	80661703	VPA-induced
chr1	81563377	81563764	non-induced
chr1	81739026	81739600	non-induced
chr1	81760728	81761259	non-induced
chr1	81821652	81821813	non-induced
chr1	82217070	82217532	non-induced
chr1	82317261	82317722	non-induced
chr1	82969098	82969665	non-induced
chr1	83098102	83098549	VPA-induced
chr1	83404576	83405020	non-induced
chr1	83481440	83482299	non-induced
chr1	84157963	84157985	non-induced
chr1	84575925	84576383	VPA-induced
chr1	84757191	84757684	non-induced
chr1	84984907	84985335	non-induced
chr1	85086953	85087771	non-induced
chr1	85095681	85096106	non-induced
chr1	85111222	85111756	non-induced
chr1	85144280	85144884	non-induced
chr1	85195019	85195407	non-induced
chr1	85273537	85273806	non-induced
chr1	85274298	85274510	non-induced
chr1	85308061	85308273	non-induced
chr1	87377726	87378183	non-induced
chr1	87391536	87391674	non-induced
chr1	87395662	87395681	non-induced
chr1	87425225	87425549	non-induced
chr1	87451872	87452042	non-induced
chr1	87496073	87496093	non-induced
chr1	87500604	87501091	non-induced
chr1	87502832	87503201	non-induced
chr1	87513916	87514326	non-induced
chr1	87521271	87522394	non-induced
chr1	87852893	87853458	non-induced
chr1	87961252	87961727	non-induced
chr1	87990864	87991639	VPA-induced
chr1	88084708	88085538	VPA-induced
chr1	88409346	88409788	VPA-induced
chr1	88483222	88484066	non-induced
chr1	88546822	88547450	non-induced
chr1	88597618	88598465	VPA-induced
chr1	89055509	89056104	VPA-induced
chr1	89081146	89081818	non-induced
chr1	89223137	89223905	non-induced
chr1	89787662	89788554	VPA-induced
chr1	89977616	89978425	VPA-induced
chr1	90108730	90109844	non-induced
chr1	90111055	90111829	non-induced
chr1	90120228	90120739	non-induced
chr1	90173422	90174540	non-induced
chr1	90792786	90793269	non-induced
chr1	91092526	91093003	non-induced
chr1	91223035	91223842	VPA-induced
chr1	92824958	92825464	non-induced
chr1	93198133	93198479	non-induced
chr1	93478929	93479324	VPA-induced
chr1	93744774	93745669	VPA-induced
chr1	93948863	93949706	VPA-induced
chr1	94077222	94077697	non-induced
chr1	94122138	94122597	non-induced
chr1	94370036	94370783	non-induced
chr1	94392540	94393391	VPA-induced
chr1	94769183	94769845	non-induced
chr1	95131827	95132392	non-induced
chr1	95296633	95297504	VPA-induced
chr1	95531495	95531974	non-induced
chr1	95700001	95700805	non-induced
chr1	96545070	96545089	non-induced
chr1	96876938	96877805	VPA-induced
chr1	97135836	97135842	non-induced
chr1	97210421	97211188	non-induced
chr1	97348112	97348911	non-induced
chr1	97517153	97517671	non-induced
chr1	97561453	97562161	non-induced
chr1	97752477	97752478	non-induced
chr1	97775721	97775722	non-induced
chr1	97793411	97794015	non-induced
chr1	98015806	98015827	non-induced
chr1	98092239	98092239	non-induced
chr1	98167313	98167774	non-induced
chr1	98469323	98469325	non-induced
chr1	99213410	99213914	non-induced
chr1	99242984	99243679	non-induced
chr1	99278580	99279092	non-induced
chr1	99535023	99535753	VPA-induced
chr1	99738014	99738816	VPA-induced
chr1	99873536	99874201	non-induced
chr1	100027147	100027767	VPA-induced
chr1	100187641	100187658	non-induced
chr1	100225976	100226445	non-induced
chr1	100348690	100348962	non-induced
chr1	100438659	100439266	non-induced
chr1	100772000	100772729	VPA-induced
chr1	101053673	101054461	VPA-induced
chr1	101145984	101146065	non-induced
chr1	101302306	101302903	non-induced
chr1	101327400	101328092	non-induced
chr1	102054129	102054687	non-induced
chr1	102096374	102096375	non-induced
chr1	102634982	102635552	VPA-induced
chr1	102715289	102716029	non-induced
chr1	103261612	103262003	non-induced
chr1	103675130	103675159	non-induced
chr1	103761172	103761205	non-induced
chr1	104221660	104222142	VPA-induced
chr1	104301133	104301933	VPA-induced
chr1	105168680	105169459	non-induced
chr1	105276699	105276702	non-induced
chr1	105306207	105306225	non-induced
chr1	105804610	105805097	non-induced
chr1	105946921	105947578	non-induced
chr1	106137182	106138041	non-induced
chr1	106241951	106241971	non-induced
chr1	106493435	106494042	VPA-induced
chr1	107324077	107324529	non-induced
chr1	107508423	107508439	non-induced
chr1	107887278	107887887	non-induced
chr1	108315114	108315482	non-induced
chr1	108422601	108423320	VPA-induced
chr1	108692766	108693348	non-induced
chr1	109387528	109388018	non-induced
chr1	109990636	109991285	non-induced
chr1	110656315	110656748	VPA-induced
chr1	110663504	110664316	non-induced
chr1	110741821	110742274	non-induced
chr1	110774184	110774536	non-induced
chr1	110963561	110963561	non-induced
chr1	111031599	111031617	non-induced
chr1	111250697	111251348	non-induced
chr1	111399278	111399288	non-induced
chr1	112069743	112069743	non-induced
chr1	112242962	112242977	non-induced
chr1	112257606	112257977	non-induced
chr1	112397811	112398319	non-induced
chr1	112516512	112516611	non-induced
chr1	112836659	112836675	non-induced
chr1	113087741	113087762	non-induced
chr1	113218722	113219190	non-induced
chr1	113358461	113358462	non-induced
chr1	113406302	113406783	non-induced
chr1	113470973	113471314	non-induced
chr1	113913974	113914765	non-induced
chr1	114165408	114165423	non-induced
chr1	114323727	114324203	non-induced
chr1	114353766	114354579	non-induced
chr1	114636364	114636679	non-induced
chr1	115641438	115641439	non-induced
chr1	115801244	115801680	non-induced
chr1	115937478	115938308	VPA-induced
chr1	115985286	115985742	non-induced
chr1	116159521	116160217	VPA-induced
chr1	116281877	116281902	non-induced
chr1	116558909	116559270	non-induced
chr1	116634256	116634289	non-induced
chr1	116687575	116688231	VPA-induced
chr1	117268543	117268543	non-induced
chr1	117342642	117343054	VPA-induced
chr1	117385559	117386015	non-induced
chr1	117783737	117783767	non-induced
chr1	118393967	118394484	VPA-induced
chr1	118646566	118647066	non-induced
chr1	118667088	118667488	non-induced
chr1	118846616	118847053	non-induced
chr1	119312074	119312811	VPA-induced
chr1	119994071	119994080	non-induced
chr1	120143627	120143627	non-induced
chr1	120950535	120951017	non-induced
chr1	121690948	121691423	non-induced
chr1	121733842	121734329	non-induced
chr1	122595689	122596499	VPA-induced
chr1	123464174	123465035	non-induced
chr1	123485286	123485756	non-induced
chr1	124253536	124254286	non-induced
chr1	125983486	125983486	non-induced
chr1	126304326	126305093	non-induced
chr1	127214698	127214722	non-induced
chr1	127299601	127300334	VPA-induced
chr1	127331253	127331871	non-induced
chr1	127691976	127692747	VPA-induced
chr1	127947532	127947891	VPA-induced
chr1	128847925	128848611	VPA-induced
chr1	129014687	129015186	non-induced
chr1	129660531	129661383	VPA-induced
chr1	129999776	130000582	non-induced
chr1	131227702	131227729	non-induced
chr1	131590142	131590763	non-induced
chr1	131909047	131909831	non-induced
chr1	132611911	132612709	non-induced
chr1	132613802	132614495	non-induced
chr1	132642544	132643289	VPA-induced
chr1	133278664	133279107	non-induced
chr1	133423321	133423802	non-induced
chr1	133469920	133470799	non-induced
chr1	134027901	134027901	non-induced
chr1	134314326	134314839	non-induced
chr1	134990774	134991207	VPA-induced
chr1	134993695	134994557	VPA-induced
chr1	135433820	135434311	non-induced
chr1	135491807	135491841	non-induced
chr1	136080580	136081453	VPA-induced
chr1	136276956	136277622	VPA-induced
chr1	136351655	136352230	non-induced
chr1	136391133	136391972	non-induced
chr1	136453315	136453789	non-induced
chr1	137101758	137102644	non-induced
chr1	137180049	137180584	non-induced
chr1	137270530	137271028	VPA-induced
chr1	137275125	137275811	non-induced
chr1	137298222	137298998	VPA-induced
chr1	137326717	137327328	non-induced
chr1	138311816	138312274	non-induced
chr1	139377416	139377885	VPA-induced
chr1	139384426	139385260	VPA-induced
chr1	139403716	139404482	non-induced
chr1	139453874	139453892	non-induced
chr1	139613039	139613045	non-induced
chr1	139631078	139631678	non-induced
chr1	140307834	140308276	VPA-induced
chr1	140515739	140516283	non-induced
chr1	140988708	140989525	VPA-induced
chr1	141350834	141351302	non-induced
chr1	141542854	141542854	non-induced
chr1	141566196	141566210	non-induced
chr1	142155323	142155799	non-induced
chr1	142372603	142373268	VPA-induced
chr1	142612405	142612406	non-induced
chr1	142780218	142780806	VPA-induced
chr1	142846148	142846707	non-induced
chr1	143164617	143164619	non-induced
chr1	143187061	143187497	non-induced
chr1	143298695	143299133	non-induced
chr1	143483388	143483956	non-induced
chr1	143787887	143788290	non-induced
chr1	144057951	144058605	VPA-induced
chr1	144605567	144606350	non-induced
chr1	144720552	144721435	VPA-induced
chr1	145061593	145061610	non-induced
chr1	145321487	145321937	non-induced
chr1	145549889	145550343	non-induced
chr1	145623570	145624326	non-induced
chr1	145660983	145661591	non-induced
chr1	146508689	146508902	VPA-induced
chr1	146524726	146524772	non-induced
chr1	146930313	146930352	non-induced
chr1	147114837	147115706	VPA-induced
chr1	147130576	147131001	non-induced
chr1	147175408	147175849	non-induced
chr1	147901930	147902315	non-induced
chr1	147968192	147968220	non-induced
chr1	148125134	148125897	non-induced
chr1	148318543	148318563	non-induced
chr1	148344495	148344938	non-induced
chr1	148367779	148368252	non-induced
chr1	148666055	148666055	non-induced
chr1	148669163	148669691	non-induced
chr1	148676579	148677018	non-induced
chr1	148813121	148814014	non-induced
chr1	149371408	149371883	VPA-induced
chr1	149472440	149472443	non-induced
chr1	149523053	149523058	non-induced
chr1	149826521	149826687	non-induced
chr1	150213168	150213180	non-induced
chr1	150220756	150221511	non-induced
chr1	150263287	150263725	non-induced
chr1	150408404	150408838	non-induced
chr1	150577640	150578118	non-induced
chr1	150608034	150608126	non-induced
chr1	151073913	151074222	non-induced
chr1	151219379	151219935	non-induced
chr1	151237856	151238534	VPA-induced
chr1	151348652	151348676	non-induced
chr1	151643021	151643508	non-induced
chr1	151980669	151980700	non-induced
chr1	152122750	152122751	non-induced
chr1	152159864	152160364	non-induced
chr1	152239565	152240264	non-induced
chr1	152650855	152651327	non-induced
chr1	152881899	152882322	non-induced
chr1	153057289	153057289	non-induced
chr1	153361151	153361963	VPA-induced
chr1	153948340	153949096	VPA-induced
chr1	154283001	154283040	non-induced
chr1	154613216	154614116	non-induced
chr1	154921678	154922263	non-induced
chr1	155292865	155293467	non-induced
chr1	155334234	155335092	non-induced
chr1	155473368	155474228	non-induced
chr1	155596356	155596904	non-induced
chr1	155827991	155828492	non-induced
chr1	156113376	156113999	non-induced
chr1	156853504	156854231	non-induced
chr1	157264119	157264684	non-induced
chr1	157289743	157290233	non-induced
chr1	157422173	157422623	non-induced
chr1	157477536	157478065	non-induced
chr1	157775500	157776161	non-induced
chr1	157819689	157820305	non-induced
chr1	158359858	158360469	VPA-induced
chr1	158489242	158489794	non-induced
chr1	158655767	158655798	non-induced
chr1	158928631	158929474	VPA-induced
chr1	158946764	158947630	non-induced
chr1	159192038	159192038	non-induced
chr1	159670927	159671501	non-induced
chr1	159780811	159781661	VPA-induced
chr1	159857190	159857190	non-induced
chr1	160526660	160527089	VPA-induced
chr1	160654282	160655150	VPA-induced
chr1	161161370	161162122	non-induced
chr1	161244826	161245316	non-induced
chr1	161473949	161474774	VPA-induced
chr1	161912797	161913232	non-induced
chr1	162190720	162191313	non-induced
chr1	162586057	162586858	non-induced
chr1	162835878	162837239	non-induced
chr1	162891004	162891733	VPA-induced
chr1	163061178	163061807	non-induced
chr1	163102041	163102807	non-induced
chr1	164354295	164354783	non-induced
chr1	164371097	164371097	non-induced
chr1	164407828	164408355	non-induced
chr1	164500792	164501563	non-induced
chr1	164670274	164671117	non-induced
chr1	164820834	164821406	VPA-induced
chr1	164947494	164947520	non-induced
chr1	165021358	165022017	non-induced
chr1	165386662	165387065	non-induced
chr1	165709683	165710358	non-induced
chr1	166186203	166187098	VPA-induced
chr1	166236919	166237617	non-induced
chr1	167062316	167062809	non-induced
chr1	167124521	167124997	non-induced
chr1	167390502	167390973	non-induced
chr1	167391189	167391668	non-induced
chr1	168205204	168205205	non-induced
chr1	168612289	168613115	VPA-induced
chr1	169136544	169137024	VPA-induced
chr1	169187791	169188511	VPA-induced
chr1	169238597	169239093	non-induced
chr1	169575084	169575556	non-induced
chr1	169739507	169739887	non-induced
chr1	170803448	170804174	VPA-induced
chr1	170893325	170894229	non-induced
chr1	171420071	171420969	non-induced
chr1	171461326	171461930	non-induced
chr1	171783050	171783836	VPA-induced
chr1	172134063	172134818	VPA-induced
chr1	172793218	172793834	non-induced
chr1	172797438	172798031	non-induced
chr1	172856332	172856936	VPA-induced
chr1	172994709	172995101	non-induced
chr1	172996082	172996107	non-induced
chr1	173011860	173012161	non-induced
chr1	173032416	173032894	non-induced
chr1	173120688	173121512	VPA-induced
chr1	173258873	173259348	non-induced
chr1	173433567	173434035	non-induced
chr1	173632422	173632730	non-induced
chr1	173862518	173862997	non-induced
chr1	174012602	174013422	non-induced
chr1	174185200	174186043	VPA-induced
chr1	174306332	174306864	non-induced
chr1	174706491	174706879	non-induced
chr1	175218463	175218956	non-induced
chr1	175584502	175585095	non-induced
chr1	177327506	177327509	non-induced
chr1	177622837	177623495	non-induced
chr1	177788333	177789213	VPA-induced
chr1	178152678	178153355	VPA-induced
chr1	178204807	178205544	non-induced
chr1	178219594	178220356	VPA-induced
chr1	178744018	178744711	non-induced
chr1	178817540	178818371	VPA-induced
chr1	178922315	178923067	VPA-induced
chr1	178968238	178968966	non-induced
chr1	179178715	179179134	non-induced
chr1	179188272	179188893	non-induced
chr1	179378276	179378745	non-induced
chr1	179418990	179419617	VPA-induced
chr1	179576339	179576822	non-induced
chr1	179632917	179633520	non-induced
chr1	179643225	179644028	VPA-induced
chr1	179725913	179726393	non-induced
chr1	179761570	179761760	non-induced
chr1	179890336	179891139	VPA-induced
chr1	179913126	179913628	non-induced
chr1	179955444	179955449	non-induced
chr1	180224209	180224995	VPA-induced
chr1	180336162	180336869	non-induced
chr1	180406862	180407506	non-induced
chr1	180877693	180878382	VPA-induced
chr1	181208658	181209134	non-induced
chr1	181447740	181448326	non-induced
chr1	181508009	181508508	VPA-induced
chr1	181694848	181695261	VPA-induced
chr1	181872073	181872311	VPA-induced
chr1	181936172	181936707	non-induced
chr1	182656292	182657034	non-induced
chr1	182780875	182781379	non-induced
chr1	182960181	182960460	non-induced
chr1	183122845	183123629	non-induced
chr1	183283550	183284041	non-induced
chr1	183331118	183332023	VPA-induced
chr1	183599513	183599516	non-induced
chr1	183643442	183643756	non-induced
chr1	183749487	183749901	VPA-induced
chr1	183818678	183819435	non-induced
chr1	186135525	186136420	VPA-induced
chr1	186438102	186438888	non-induced
chr1	186771659	186772151	non-induced
chr1	186822756	186823261	non-induced
chr1	187027489	187028130	non-induced
chr1	187032805	187033462	VPA-induced
chr1	187289545	187290297	VPA-induced
chr1	187584096	187584838	VPA-induced
chr1	187851260	187852039	VPA-induced
chr1	188196485	188197219	non-induced
chr1	189301622	189302101	non-induced
chr1	189476216	189476766	non-induced
chr1	190380455	190381132	non-induced
chr1	191541702	191542157	non-induced
chr1	191642261	191642949	VPA-induced
chr1	191746052	191746543	non-induced
chr1	191904644	191905407	non-induced
chr1	191998272	191998995	non-induced
chr1	192102069	192102908	non-induced
chr1	192486775	192487637	non-induced
chr1	192850060	192850743	non-induced
chr1	192886524	192887318	non-induced
chr1	192911641	192912506	non-induced
chr1	192971005	192971025	non-induced
chr1	193390418	193391189	VPA-induced
chr1	193894040	193894510	non-induced
chr1	193960420	193960925	non-induced
chr1	194108344	194108805	non-induced
chr1	194552949	194553444	non-induced
chr1	194670143	194671024	non-induced
chr1	194955855	194956504	non-induced
chr1	195493679	195494139	non-induced
chr1	195525197	195525733	non-induced
chr1	195958621	195959165	VPA-induced
chr1	196429498	196430134	VPA-induced
chr1	196705528	196706013	non-induced
chr1	196792816	196793283	non-induced
chr1	196957137	196957599	non-induced
chr1	197067388	197068505	non-induced
chr10	3134045	3134565	non-induced
chr10	3376521	3376976	non-induced
chr10	3722482	3722487	non-induced
chr10	3768630	3769030	non-induced
chr10	4247727	4248458	VPA-induced
chr10	4424188	4424652	non-induced
chr10	4512364	4512831	non-induced
chr10	4746224	4746720	non-induced
chr10	4822150	4822812	VPA-induced
chr10	4944680	4945293	VPA-induced
chr10	4974754	4974775	non-induced
chr10	5112988	5113876	VPA-induced
chr10	6079899	6080347	non-induced
chr10	6360813	6361441	non-induced
chr10	6579145	6579630	non-induced
chr10	7057306	7057767	non-induced
chr10	7232065	7234366	non-induced
chr10	7236108	7236376	non-induced
chr10	7359863	7360733	VPA-induced
chr10	7387113	7387560	non-induced
chr10	7400461	7401137	non-induced
chr10	7913960	7914463	VPA-induced
chr10	9116293	9116784	VPA-induced
chr10	9181969	9182479	non-induced
chr10	9677434	9677880	non-induced
chr10	9813376	9813901	non-induced
chr10	10063798	10064267	non-induced
chr10	10090103	10090755	non-induced
chr10	10149062	10149924	non-induced
chr10	10277673	10278240	non-induced
chr10	10409350	10409842	non-induced
chr10	10869058	10869765	non-induced
chr10	11000475	11001005	non-induced
chr10	11036366	11037220	VPA-induced
chr10	11211707	11212336	non-induced
chr10	11291696	11292456	VPA-induced
chr10	11308638	11309021	non-induced
chr10	11767020	11767880	non-induced
chr10	11790889	11790896	non-induced
chr10	12588354	12589101	VPA-induced
chr10	12642347	12643413	non-induced
chr10	12684020	12684668	non-induced
chr10	12728312	12728902	non-induced
chr10	13193664	13194143	non-induced
chr10	13251490	13251936	non-induced
chr10	13272741	13273435	non-induced
chr10	13403661	13404139	non-induced
chr10	13588168	13588917	non-induced
chr10	14347901	14348433	non-induced
chr10	14710595	14711087	non-induced
chr10	15214155	15214179	non-induced
chr10	15657230	15657232	non-induced
chr10	15888201	15888436	non-induced
chr10	16029764	16029794	non-induced
chr10	16120768	16121541	VPA-induced
chr10	16933180	16933648	non-induced
chr10	17009767	17010535	VPA-induced
chr10	17666892	17667390	non-induced
chr10	17667681	17668252	non-induced
chr10	17774786	17775275	non-induced
chr10	18108673	18109110	non-induced
chr10	18335329	18335932	VPA-induced
chr10	18463227	18463683	non-induced
chr10	18564387	18565364	non-induced
chr10	18713091	18713850	VPA-induced
chr10	19427676	19428441	non-induced
chr10	19654296	19654755	non-induced
chr10	19816884	19816886	non-induced
chr10	19959659	19960533	VPA-induced
chr10	20067149	20067630	non-induced
chr10	20120631	20121475	VPA-induced
chr10	20393458	20393967	non-induced
chr10	20720803	20721260	non-induced
chr10	21308058	21308829	VPA-induced
chr10	21713775	21714272	non-induced
chr10	21778148	21778759	non-induced
chr10	21861810	21863148	non-induced
chr10	22539178	22539683	non-induced
chr10	23181149	23181178	non-induced
chr10	23200025	23200777	non-induced
chr10	23800064	23800746	non-induced
chr10	24499892	24500751	non-induced
chr10	24538563	24539392	VPA-induced
chr10	24598855	24599359	non-induced
chr10	25339725	25340585	non-induced
chr10	25401063	25401688	non-induced
chr10	25529309	25529712	non-induced
chr10	26022639	26023469	VPA-induced
chr10	26452489	26452799	non-induced
chr10	27183800	27183802	non-induced
chr10	27293945	27294561	VPA-induced
chr10	27316880	27317645	VPA-induced
chr10	28019804	28020443	VPA-induced
chr10	28081326	28082084	non-induced
chr10	28192629	28193222	non-induced
chr10	28733467	28733479	non-induced
chr10	28866558	28867077	non-induced
chr10	28901922	28902333	non-induced
chr10	29032914	29033509	non-induced
chr10	29081607	29082302	non-induced
chr10	29535348	29536215	non-induced
chr10	29617604	29618214	non-induced
chr10	29920008	29920502	non-induced
chr10	30029779	30030157	non-induced
chr10	30085528	30086361	VPA-induced
chr10	30319964	30320872	non-induced
chr10	30832274	30833083	VPA-induced
chr10	30867049	30867228	non-induced
chr10	31165087	31165571	non-induced
chr10	31538151	31538628	non-induced
chr10	32130766	32131040	VPA-induced
chr10	32251843	32251843	non-induced
chr10	32377966	32378574	non-induced
chr10	32440049	32440416	non-induced
chr10	32527870	32528339	non-induced
chr10	32786484	32787217	non-induced
chr10	32927284	32927927	VPA-induced
chr10	33059691	33060373	non-induced
chr10	33415394	33415418	non-induced
chr10	33738902	33739818	non-induced
chr10	33815696	33816195	non-induced
chr10	33926607	33927301	non-induced
chr10	34002299	34002771	non-induced
chr10	34212281	34212622	non-induced
chr10	34300185	34300723	non-induced
chr10	34387834	34388306	non-induced
chr10	35024682	35025143	non-induced
chr10	35099263	35099810	non-induced
chr10	35369826	35370200	non-induced
chr10	35635861	35636321	VPA-induced
chr10	36711797	36712307	non-induced
chr10	36949051	36949801	VPA-induced
chr10	36983503	36983702	VPA-induced
chr10	37784490	37785014	VPA-induced
chr10	38325015	38325032	non-induced
chr10	38890889	38891572	non-induced
chr10	39399575	39400164	non-induced
chr10	39452429	39452901	non-induced
chr10	40068958	40069646	non-induced
chr10	40091750	40092236	non-induced
chr10	40097121	40097656	non-induced
chr10	40320641	40321173	non-induced
chr10	41032443	41032447	non-induced
chr10	41468511	41469412	VPA-induced
chr10	41529701	41530490	non-induced
chr10	41573311	41574112	VPA-induced
chr10	42222128	42222633	non-induced
chr10	42907968	42908656	non-induced
chr10	42996900	42997315	non-induced
chr10	43161031	43161623	VPA-induced
chr10	43209134	43210003	non-induced
chr10	43211635	43212505	VPA-induced
chr10	43621785	43622246	non-induced
chr10	43845289	43846046	VPA-induced
chr10	43867572	43868033	VPA-induced
chr10	43958141	43958892	non-induced
chr10	43972575	43972597	non-induced
chr10	43988060	43988553	non-induced
chr10	44246651	44247401	non-induced
chr10	45125531	45126380	VPA-induced
chr10	45141062	45141884	VPA-induced
chr10	45298030	45298459	non-induced
chr10	45479883	45480579	non-induced
chr10	45888989	45889793	non-induced
chr10	46236248	46236890	VPA-induced
chr10	46257724	46257823	non-induced
chr10	46430879	46431008	non-induced
chr10	46477784	46477802	non-induced
chr10	47117032	47117386	non-induced
chr10	47172612	47172623	non-induced
chr10	47427928	47428345	non-induced
chr10	48013236	48013262	non-induced
chr10	48038497	48039091	non-induced
chr10	48049341	48049792	non-induced
chr10	48159953	48159972	non-induced
chr10	48194986	48195620	VPA-induced
chr10	48287403	48287429	non-induced
chr10	48402992	48402992	non-induced
chr10	48470661	48471265	VPA-induced
chr10	48589499	48589963	non-induced
chr10	48656302	48656659	non-induced
chr10	48708806	48709420	VPA-induced
chr10	48720347	48720348	non-induced
chr10	48758969	48759739	VPA-induced
chr10	48820541	48821046	non-induced
chr10	49010168	49010621	non-induced
chr10	49116861	49117399	non-induced
chr10	49293318	49293772	non-induced
chr10	49590079	49590887	non-induced
chr10	49904368	49904379	non-induced
chr10	49994012	49994092	non-induced
chr10	50211089	50211121	non-induced
chr10	50285035	50285804	VPA-induced
chr10	50390132	50390480	non-induced
chr10	50992314	50993060	non-induced
chr10	51158807	51158885	non-induced
chr10	51273101	51273522	non-induced
chr10	51458276	51458441	non-induced
chr10	51539054	51539174	VPA-induced
chr10	51834545	51835013	non-induced
chr10	52095189	52095355	non-induced
chr10	52101102	52101684	non-induced
chr10	52249019	52249412	non-induced
chr10	52427589	52428424	VPA-induced
chr10	52781952	52782626	non-induced
chr10	52991151	52991609	non-induced
chr10	53300837	53301558	non-induced
chr10	54357505	54358078	VPA-induced
chr10	54608354	54608472	non-induced
chr10	54695231	54695251	non-induced
chr10	54934495	54935339	non-induced
chr10	55083107	55083404	non-induced
chr10	55294861	55294888	non-induced
chr10	55300778	55300789	non-induced
chr10	55313974	55314419	non-induced
chr10	55351899	55351924	non-induced
chr10	55353012	55353309	non-induced
chr10	55355384	55355413	non-induced
chr10	55375886	55375889	non-induced
chr10	55495990	55496658	VPA-induced
chr10	55884326	55884805	non-induced
chr10	55991953	55991956	non-induced
chr10	56052757	56053533	VPA-induced
chr10	56700629	56701066	non-induced
chr10	57205973	57206660	non-induced
chr10	57687403	57687780	non-induced
chr10	57688011	57688647	non-induced
chr10	57694632	57695701	non-induced
chr10	57699227	57699781	non-induced
chr10	57701920	57702654	non-induced
chr10	57760907	57761482	non-induced
chr10	57965503	57965973	non-induced
chr10	58274954	58275444	non-induced
chr10	58326252	58327109	non-induced
chr10	58429532	58430415	VPA-induced
chr10	58624848	58625628	VPA-induced
chr10	58966279	58966922	non-induced
chr10	59165163	59165761	non-induced
chr10	59413131	59413731	non-induced
chr10	60297249	60297947	non-induced
chr10	60690014	60690511	VPA-induced
chr10	61111075	61111518	non-induced
chr10	61246463	61247006	non-induced
chr10	61361340	61361777	non-induced
chr10	61569838	61570698	VPA-induced
chr10	61912089	61912676	non-induced
chr10	61979457	61980109	VPA-induced
chr10	62040773	62041331	non-induced
chr10	62064755	62065267	non-induced
chr10	62349172	62350140	non-induced
chr10	62626525	62627255	VPA-induced
chr10	62706502	62707374	non-induced
chr10	63423953	63424823	VPA-induced
chr10	64370016	64370817	VPA-induced
chr10	64492212	64492697	non-induced
chr10	64518014	64518615	non-induced
chr10	65210942	65211714	VPA-induced
chr10	65432631	65433501	VPA-induced
chr10	65565119	65565943	VPA-induced
chr10	66608407	66608861	non-induced
chr10	67334213	67335010	VPA-induced
chr10	67874264	67874264	non-induced
chr10	68116705	68117236	non-induced
chr10	68291841	68292506	non-induced
chr10	69308638	69309042	non-induced
chr10	69657674	69658277	non-induced
chr10	69792541	69792951	VPA-induced
chr10	70021650	70022212	non-induced
chr10	70062627	70063134	non-induced
chr10	70381926	70382396	non-induced
chr10	70598683	70599450	VPA-induced
chr10	71466194	71466670	non-induced
chr10	71604201	71604991	VPA-induced
chr10	72185125	72185983	non-induced
chr10	72425551	72425570	non-induced
chr10	72841474	72842302	non-induced
chr10	72873424	72873997	non-induced
chr10	73347132	73347132	non-induced
chr10	73560961	73561528	non-induced
chr10	73624598	73625237	VPA-induced
chr10	73665851	73666556	non-induced
chr10	73701140	73701613	non-induced
chr10	73897874	73897895	non-induced
chr10	73985046	73985506	non-induced
chr10	74053120	74053965	VPA-induced
chr10	74246205	74246661	non-induced
chr10	74310678	74311421	VPA-induced
chr10	74763267	74764101	VPA-induced
chr10	74830252	74830951	VPA-induced
chr10	75226514	75226978	non-induced
chr10	76745446	76746028	non-induced
chr10	76949491	76950293	VPA-induced
chr10	77044223	77044785	non-induced
chr10	77078530	77079174	VPA-induced
chr10	77365364	77365867	non-induced
chr10	77622437	77623093	non-induced
chr10	77964167	77964958	VPA-induced
chr10	78689012	78689029	non-induced
chr10	78849779	78849849	non-induced
chr10	79384122	79384627	non-induced
chr10	79458968	79459602	non-induced
chr10	80092614	80093484	VPA-induced
chr10	80640461	80641923	non-induced
chr10	80670061	80670507	non-induced
chr10	80913002	80913477	non-induced
chr10	81545837	81546541	non-induced
chr10	81703553	81704022	non-induced
chr10	81712770	81712773	non-induced
chr10	82033973	82034381	non-induced
chr10	82121397	82121850	non-induced
chr10	82226879	82227357	non-induced
chr10	82640042	82640916	non-induced
chr10	82875057	82875499	non-induced
chr10	82996474	82996976	non-induced
chr10	84039666	84040175	non-induced
chr10	84380554	84381115	non-induced
chr10	84564784	84565299	non-induced
chr10	84565737	84566221	non-induced
chr10	84577162	84577565	non-induced
chr10	84616951	84617791	VPA-induced
chr10	85006981	85007468	non-induced
chr10	85334507	85335037	non-induced
chr10	85420222	85420658	non-induced
chr10	85430536	85431322	non-induced
chr10	85656612	85657100	non-induced
chr10	86193773	86194339	non-induced
chr10	86434536	86435006	non-induced
chr10	86487338	86487819	non-induced
chr10	86541120	86541604	non-induced
chr10	86607274	86607294	non-induced
chr10	87923056	87923516	non-induced
chr10	88081522	88081636	non-induced
chr10	88172798	88173524	non-induced
chr10	88194351	88194816	non-induced
chr10	88440095	88440607	VPA-induced
chr10	88448157	88448586	VPA-induced
chr10	88552216	88553098	non-induced
chr10	89148530	89149145	non-induced
chr10	89194435	89194891	non-induced
chr10	89207742	89208442	non-induced
chr10	89956593	89957039	non-induced
chr10	90082556	90083401	VPA-induced
chr10	90545416	90546099	non-induced
chr10	90586400	90586870	non-induced
chr10	90644210	90644977	non-induced
chr10	90861224	90861585	non-induced
chr10	91196191	91196979	VPA-induced
chr10	92128051	92128622	non-induced
chr10	92244739	92245554	non-induced
chr10	92543985	92544539	non-induced
chr10	92629196	92629657	non-induced
chr10	93498077	93498583	non-induced
chr10	94151651	94152100	non-induced
chr10	94907761	94908191	non-induced
chr10	95403509	95404074	non-induced
chr10	95676670	95677145	non-induced
chr10	95914825	95915287	non-induced
chr10	95998348	95998828	VPA-induced
chr10	96531078	96531414	VPA-induced
chr10	96722350	96722850	non-induced
chr10	97028030	97028564	non-induced
chr10	97133352	97133898	non-induced
chr10	97242507	97243092	non-induced
chr10	97423612	97424153	non-induced
chr10	97524091	97524776	non-induced
chr10	97707905	97708412	VPA-induced
chr10	97800223	97800557	non-induced
chr10	98376382	98376854	non-induced
chr10	98377208	98377705	non-induced
chr10	98547597	98548146	non-induced
chr10	98598379	98598927	non-induced
chr10	98624970	98625531	non-induced
chr10	99182115	99182132	non-induced
chr10	99478364	99478965	non-induced
chr10	100248563	100249380	VPA-induced
chr10	100771574	100772054	VPA-induced
chr10	100803848	100804347	non-induced
chr10	100847421	100847908	non-induced
chr10	101006894	101007842	non-induced
chr10	101066364	101067082	VPA-induced
chr10	101415359	101415834	non-induced
chr10	101647298	101647705	non-induced
chr10	101798180	101798949	VPA-induced
chr10	102492964	102493451	non-induced
chr10	102603837	102604339	non-induced
chr10	102642636	102643083	non-induced
chr10	102717015	102717514	non-induced
chr10	102830228	102831287	non-induced
chr10	103035214	103035217	non-induced
chr10	103499358	103499831	non-induced
chr10	103734203	103735005	non-induced
chr10	104675177	104675814	non-induced
chr10	105209760	105210230	non-induced
chr10	105278066	105278944	non-induced
chr10	105764504	105765261	VPA-induced
chr10	105983107	105983440	non-induced
chr10	106582451	106582473	non-induced
chr10	107598535	107599120	non-induced
chr10	107877016	107877478	non-induced
chr10	107978384	107978808	non-induced
chr10	108153063	108153558	non-induced
chr10	108171150	108171844	non-induced
chr10	108448651	108449104	non-induced
chr10	108824136	108824945	VPA-induced
chr10	108846563	108846585	non-induced
chr10	109173852	109174631	non-induced
chr10	109289552	109289996	non-induced
chr10	109407372	109407796	non-induced
chr10	110735381	110736154	non-induced
chr10	111409635	111410104	non-induced
chr10	111608997	111609032	non-induced
chr10	112214821	112215539	VPA-induced
chr10	112619020	112619699	VPA-induced
chr10	112952689	112953098	non-induced
chr10	113128109	113128949	VPA-induced
chr10	113824801	113825263	non-induced
chr10	113968054	113968075	non-induced
chr10	113983792	113984339	non-induced
chr10	114262772	114263190	non-induced
chr10	114278928	114279409	non-induced
chr10	114456270	114456945	VPA-induced
chr10	114662300	114662810	non-induced
chr10	114672389	114672870	non-induced
chr10	114749307	114750076	VPA-induced
chr10	114751906	114752652	non-induced
chr10	115200933	115201701	VPA-induced
chr10	115368645	115369096	non-induced
chr10	115762138	115762465	VPA-induced
chr10	116288421	116289011	non-induced
chr10	116500601	116501091	non-induced
chr10	116614621	116615274	VPA-induced
chr10	116702157	116702871	VPA-induced
chr10	117025239	117026129	non-induced
chr10	117066034	117067015	non-induced
chr10	117156525	117157342	VPA-induced
chr10	117183368	117183576	non-induced
chr10	117229516	117230303	non-induced
chr10	118348255	118348282	non-induced
chr10	119036330	119036330	non-induced
chr10	119918129	119918972	VPA-induced
chr10	120373542	120374105	VPA-induced
chr10	120784446	120785032	VPA-induced
chr10	120801946	120802537	non-induced
chr10	121949475	121949526	non-induced
chr10	122486656	122487076	VPA-induced
chr10	122528862	122529737	non-induced
chr10	122633882	122634647	non-induced
chr10	123417372	123417373	non-induced
chr10	124728552	124729061	VPA-induced
chr10	126306461	126306925	non-induced
chr10	126763762	126764179	non-induced
chr10	126799481	126800280	VPA-induced
chr10	126882941	126883771	VPA-induced
chr10	127701015	127701770	VPA-induced
chr10	127759311	127759984	non-induced
chr10	127774750	127775204	non-induced
chr10	127788327	127788805	non-induced
chr10	127962109	127962581	non-induced
chr10	128258473	128258931	non-induced
chr10	128794028	128794425	non-induced
chr10	128826980	128827009	non-induced
chr10	129066874	129067668	VPA-induced
chr10	129921681	129921681	non-induced
chr11	3000231	3002379	VPA-induced
chr11	3004245	3004769	non-induced
chr11	3012668	3013314	non-induced
chr11	3025617	3026115	non-induced
chr11	3026909	3029328	non-induced
chr11	3032014	3032527	non-induced
chr11	3033518	3034030	non-induced
chr11	3059470	3060424	non-induced
chr11	3061315	3061831	non-induced
chr11	3062611	3063131	non-induced
chr11	3065413	3066006	non-induced
chr11	3067313	3067829	non-induced
chr11	3084414	3085326	non-induced
chr11	3092612	3094125	non-induced
chr11	3096109	3097152	VPA-induced
chr11	3097346	3100168	non-induced
chr11	3152838	3153271	VPA-induced
chr11	3175435	3175690	non-induced
chr11	3548315	3549041	non-induced
chr11	3563882	3564726	non-induced
chr11	3614159	3614643	non-induced
chr11	3928994	3929800	VPA-induced
chr11	4021424	4022316	non-induced
chr11	4374491	4374990	VPA-induced
chr11	4459462	4460260	VPA-induced
chr11	4565542	4565552	non-induced
chr11	4731069	4731946	VPA-induced
chr11	5068681	5069003	non-induced
chr11	5081817	5082252	non-induced
chr11	5344795	5345319	non-induced
chr11	5390376	5391154	VPA-induced
chr11	5640852	5641550	non-induced
chr11	5737263	5737752	non-induced
chr11	6099927	6100488	non-induced
chr11	6174391	6175180	non-induced
chr11	6191417	6191941	non-induced
chr11	8050287	8050311	non-induced
chr11	8111530	8111973	non-induced
chr11	8315636	8315644	non-induced
chr11	8423672	8424315	non-induced
chr11	8529960	8530758	VPA-induced
chr11	8673053	8673533	non-induced
chr11	8910447	8911011	non-induced
chr11	9064111	9064977	VPA-induced
chr11	9196693	9197567	VPA-induced
chr11	9265183	9265183	non-induced
chr11	9824572	9824659	non-induced
chr11	9960397	9961026	VPA-induced
chr11	10354090	10354096	non-induced
chr11	10545457	10545457	non-induced
chr11	11188659	11188663	non-induced
chr11	11278123	11278123	non-induced
chr11	11291663	11291854	non-induced
chr11	11567995	11568408	VPA-induced
chr11	11587175	11587998	VPA-induced
chr11	11688431	11688922	non-induced
chr11	12098475	12098976	non-induced
chr11	12273316	12273765	non-induced
chr11	12577479	12578127	non-induced
chr11	12617767	12618462	VPA-induced
chr11	13022375	13022864	non-induced
chr11	13823505	13823506	non-induced
chr11	13829005	13829278	non-induced
chr11	15093758	15093778	non-induced
chr11	15660502	15661019	non-induced
chr11	15664743	15665187	non-induced
chr11	15739541	15740179	non-induced
chr11	15796093	15796282	non-induced
chr11	16160760	16161243	non-induced
chr11	17111867	17112307	non-induced
chr11	17259795	17260621	VPA-induced
chr11	17354052	17354908	VPA-induced
chr11	17836873	17837649	VPA-induced
chr11	18232301	18232329	non-induced
chr11	18771185	18771685	non-induced
chr11	19418207	19418375	non-induced
chr11	19742059	19742849	VPA-induced
chr11	19924058	19924608	VPA-induced
chr11	20123164	20124031	VPA-induced
chr11	20217649	20218515	VPA-induced
chr11	20278852	20279162	non-induced
chr11	20352236	20352708	VPA-induced
chr11	20432183	20432748	non-induced
chr11	20531092	20531589	non-induced
chr11	20854191	20855020	non-induced
chr11	21013617	21014338	VPA-induced
chr11	21138364	21138837	non-induced
chr11	21164739	21165633	VPA-induced
chr11	21271014	21271513	non-induced
chr11	21278470	21278931	non-induced
chr11	21471579	21472081	non-induced
chr11	21719563	21720382	VPA-induced
chr11	22102856	22103295	non-induced
chr11	22186253	22186694	non-induced
chr11	22238808	22238808	non-induced
chr11	22412416	22412894	non-induced
chr11	22517353	22517981	non-induced
chr11	22627943	22628771	VPA-induced
chr11	22655157	22655778	VPA-induced
chr11	22743991	22744475	non-induced
chr11	22890588	22891138	non-induced
chr11	22941745	22942594	VPA-induced
chr11	23051777	23052359	VPA-induced
chr11	23097139	23097282	non-induced
chr11	23565598	23566684	non-induced
chr11	23670506	23671275	non-induced
chr11	24261486	24262317	VPA-induced
chr11	24789303	24789470	non-induced
chr11	24857399	24857400	non-induced
chr11	24892596	24893249	VPA-induced
chr11	24999809	25000552	VPA-induced
chr11	25165195	25166015	VPA-induced
chr11	25402002	25402353	VPA-induced
chr11	26286829	26287729	non-induced
chr11	26728977	26729739	VPA-induced
chr11	26920126	26920151	non-induced
chr11	27387428	27387859	non-induced
chr11	27435694	27435713	non-induced
chr11	27449139	27449544	non-induced
chr11	27723570	27723574	non-induced
chr11	27908772	27909412	VPA-induced
chr11	28045013	28045450	non-induced
chr11	28265260	28265789	non-induced
chr11	28483465	28484068	non-induced
chr11	28511272	28511597	non-induced
chr11	29020055	29020586	non-induced
chr11	29065009	29065011	non-induced
chr11	29146827	29147299	non-induced
chr11	29273485	29274183	non-induced
chr11	29924355	29925102	non-induced
chr11	29925739	29926207	non-induced
chr11	30093222	30093823	VPA-induced
chr11	30167335	30167995	non-induced
chr11	30371934	30372499	non-induced
chr11	30387711	30388496	VPA-induced
chr11	30654872	30655503	non-induced
chr11	30698646	30699181	non-induced
chr11	30785241	30785940	non-induced
chr11	30957239	30957918	VPA-induced
chr11	31706155	31706411	VPA-induced
chr11	31849212	31849719	non-induced
chr11	31865340	31866113	non-induced
chr11	32027701	32028566	VPA-induced
chr11	32184731	32185580	VPA-induced
chr11	32354584	32355077	non-induced
chr11	32424452	32424930	non-induced
chr11	33073717	33074264	non-induced
chr11	33545540	33546050	VPA-induced
chr11	34428010	34428629	VPA-induced
chr11	34444582	34444958	non-induced
chr11	34495184	34496105	non-induced
chr11	35500434	35500941	non-induced
chr11	35583142	35583902	non-induced
chr11	35909730	35910274	non-induced
chr11	36215663	36216220	VPA-induced
chr11	36763392	36763743	non-induced
chr11	37254089	37254892	VPA-induced
chr11	37566831	37566853	non-induced
chr11	38254679	38255529	non-induced
chr11	38381768	38382216	non-induced
chr11	38675404	38675975	non-induced
chr11	39074770	39075652	VPA-induced
chr11	39135099	39135148	non-induced
chr11	39877994	39878000	non-induced
chr11	40011147	40011860	VPA-induced
chr11	40172041	40172064	non-induced
chr11	40227109	40227132	non-induced
chr11	40547216	40547786	non-induced
chr11	40608259	40608285	non-induced
chr11	41458666	41459178	non-induced
chr11	41561444	41562098	VPA-induced
chr11	42052636	42053369	VPA-induced
chr11	42385526	42386221	non-induced
chr11	42530774	42531585	non-induced
chr11	43342524	43343030	non-induced
chr11	43369110	43369864	VPA-induced
chr11	43649085	43649580	non-induced
chr11	43727817	43728464	non-induced
chr11	44283422	44283996	non-induced
chr11	44628581	44629466	VPA-induced
chr11	44821547	44822063	non-induced
chr11	44885880	44886346	non-induced
chr11	44908188	44908718	non-induced
chr11	45242140	45242628	non-induced
chr11	45665495	45666079	non-induced
chr11	46244481	46244965	non-induced
chr11	46374730	46375609	non-induced
chr11	46489032	46489825	non-induced
chr11	46536603	46536605	non-induced
chr11	47192529	47193032	non-induced
chr11	47385504	47385925	VPA-induced
chr11	48613831	48614420	non-induced
chr11	49057150	49057618	non-induced
chr11	49107821	49108487	non-induced
chr11	49248675	49249344	VPA-induced
chr11	49774868	49775257	non-induced
chr11	49855910	49856379	VPA-induced
chr11	49944559	49945224	non-induced
chr11	50104651	50105306	non-induced
chr11	50322088	50323002	VPA-induced
chr11	50744278	50745124	non-induced
chr11	51059148	51059708	non-induced
chr11	51076460	51077528	non-induced
chr11	51576883	51577758	non-induced
chr11	51890529	51891023	non-induced
chr11	51903130	51904020	VPA-induced
chr11	51911651	51912110	non-induced
chr11	52045025	52045496	non-induced
chr11	52531937	52532753	non-induced
chr11	53095416	53096212	VPA-induced
chr11	53163734	53164477	non-induced
chr11	53535231	53535955	VPA-induced
chr11	53705047	53705545	non-induced
chr11	53953305	53954503	non-induced
chr11	54251689	54252165	non-induced
chr11	54277388	54277865	non-induced
chr11	54582199	54583039	VPA-induced
chr11	54600847	54601453	non-induced
chr11	54934141	54934662	VPA-induced
chr11	55017677	55018094	non-induced
chr11	55042931	55043782	VPA-induced
chr11	55298264	55298943	VPA-induced
chr11	55921408	55921877	non-induced
chr11	56046295	56046601	non-induced
chr11	56522363	56522772	non-induced
chr11	57089553	57090370	VPA-induced
chr11	57167465	57167594	non-induced
chr11	57201719	57202421	non-induced
chr11	57320770	57321611	VPA-induced
chr11	57331959	57332856	non-induced
chr11	57539904	57540719	VPA-induced
chr11	58115745	58116558	non-induced
chr11	58644948	58645129	non-induced
chr11	58752134	58752592	non-induced
chr11	58768149	58768647	non-induced
chr11	59683947	59684499	VPA-induced
chr11	60061988	60062616	non-induced
chr11	60165762	60166582	non-induced
chr11	60460497	60460497	non-induced
chr11	60904508	60904959	non-induced
chr11	60917809	60918473	non-induced
chr11	61083505	61084334	VPA-induced
chr11	61123358	61124113	VPA-induced
chr11	61318356	61318862	non-induced
chr11	61393061	61393622	non-induced
chr11	61667528	61668018	non-induced
chr11	61668507	61669069	non-induced
chr11	61764008	61764691	non-induced
chr11	62186485	62186933	non-induced
chr11	62352599	62353231	non-induced
chr11	62532883	62533302	non-induced
chr11	62570152	62570910	non-induced
chr11	62684461	62684911	non-induced
chr11	62734635	62735179	non-induced
chr11	63659785	63659797	non-induced
chr11	64222563	64223078	non-induced
chr11	64249442	64250035	non-induced
chr11	64677123	64677996	VPA-induced
chr11	64976017	64976560	non-induced
chr11	65526379	65526819	non-induced
chr11	65577706	65578214	non-induced
chr11	65601458	65602093	non-induced
chr11	66108550	66109438	VPA-induced
chr11	66238446	66238929	non-induced
chr11	66934080	66934905	VPA-induced
chr11	67725895	67726755	VPA-induced
chr11	67779495	67779980	non-induced
chr11	68402713	68403194	non-induced
chr11	68505695	68506205	non-induced
chr11	68666029	68666661	non-induced
chr11	68715002	68715559	non-induced
chr11	68780791	68781418	non-induced
chr11	69943669	69944535	VPA-induced
chr11	70014843	70015327	non-induced
chr11	70050958	70051743	non-induced
chr11	70356901	70357595	VPA-induced
chr11	70450233	70450943	VPA-induced
chr11	70572096	70572986	VPA-induced
chr11	70638113	70638767	VPA-induced
chr11	71533876	71534390	VPA-induced
chr11	72020833	72021343	non-induced
chr11	72168317	72168802	non-induced
chr11	72182039	72182855	non-induced
chr11	72382222	72382252	non-induced
chr11	72420706	72421397	non-induced
chr11	72421599	72422295	non-induced
chr11	72503506	72503988	non-induced
chr11	72990628	72991225	non-induced
chr11	74116194	74116222	non-induced
chr11	74330486	74331386	VPA-induced
chr11	74584192	74584675	non-induced
chr11	74759463	74760000	non-induced
chr11	74911363	74912213	VPA-induced
chr11	75031042	75031590	non-induced
chr11	75267399	75267908	non-induced
chr11	75344002	75344495	non-induced
chr11	75492782	75493356	non-induced
chr11	75779660	75780139	non-induced
chr11	75993234	75993724	non-induced
chr11	76030914	76031505	non-induced
chr11	76758536	76759234	non-induced
chr11	77012043	77012806	VPA-induced
chr11	77029510	77030415	non-induced
chr11	77406266	77406741	non-induced
chr11	77420206	77421082	non-induced
chr11	77421183	77421772	non-induced
chr11	77795339	77795815	non-induced
chr11	77814017	77814481	VPA-induced
chr11	78011134	78011812	VPA-induced
chr11	78059234	78059814	non-induced
chr11	78310778	78311371	non-induced
chr11	78349381	78349879	non-induced
chr11	78564334	78564820	non-induced
chr11	78639903	78640436	non-induced
chr11	78776937	78777632	VPA-induced
chr11	78780240	78781121	VPA-induced
chr11	78944995	78945525	non-induced
chr11	78987992	78988776	VPA-induced
chr11	79181747	79182510	VPA-induced
chr11	79282697	79283174	non-induced
chr11	79775663	79776187	non-induced
chr11	79806740	79807525	non-induced
chr11	79999067	79999560	non-induced
chr11	80437847	80438627	non-induced
chr11	80592943	80593418	non-induced
chr11	80680837	80681337	non-induced
chr11	81115839	81116656	non-induced
chr11	81520241	81520847	non-induced
chr11	81556737	81557644	VPA-induced
chr11	82040902	82041442	non-induced
chr11	82577554	82578125	non-induced
chr11	82684041	82684725	non-induced
chr11	82745998	82746165	non-induced
chr11	83056607	83057167	non-induced
chr11	83286870	83287331	non-induced
chr11	83534972	83535838	VPA-induced
chr11	83827260	83827910	VPA-induced
chr11	83894212	83894961	VPA-induced
chr11	84591248	84591877	VPA-induced
chr11	84952789	84953479	non-induced
chr11	84996312	84996971	non-induced
chr11	85134228	85135089	VPA-induced
chr11	85564810	85565527	non-induced
chr11	85691983	85692823	VPA-induced
chr11	85973807	85974470	VPA-induced
chr11	86070383	86071168	non-induced
chr11	86171469	86172041	non-induced
chr11	86421752	86422453	VPA-induced
chr11	86429245	86429809	non-induced
chr11	86496861	86497638	non-induced
chr11	86621111	86621622	non-induced
chr11	86940697	86941191	non-induced
chr11	86985171	86985533	VPA-induced
chr11	87027508	87027977	non-induced
chr11	87143357	87144252	non-induced
chr11	87241247	87242035	non-induced
chr11	87256343	87256392	non-induced
chr11	87444538	87445016	VPA-induced
chr11	88065522	88066258	non-induced
chr11	88071413	88072208	VPA-induced
chr11	88242159	88243029	VPA-induced
chr11	88468240	88469085	VPA-induced
chr11	88816479	88816984	non-induced
chr11	88828893	88830777	non-induced
chr11	88831292	88831874	non-induced
chr11	88961885	88962373	non-induced
chr11	89390372	89390960	VPA-induced
chr11	90037770	90038581	VPA-induced
chr11	90168074	90168726	non-induced
chr11	90424543	90424543	non-induced
chr11	90499207	90500115	non-induced
chr11	91362035	91362624	non-induced
chr11	91828611	91829458	VPA-induced
chr11	91839004	91840340	VPA-induced
chr11	92267039	92267643	non-induced
chr11	92826097	92826528	non-induced
chr11	93080076	93080838	VPA-induced
chr11	93765946	93766645	VPA-induced
chr11	93857579	93858133	non-induced
chr11	93897078	93897524	non-induced
chr11	93905494	93905966	non-induced
chr11	94189557	94190029	non-induced
chr11	95112479	95112840	non-induced
chr11	95267847	95268715	non-induced
chr11	95419105	95419515	non-induced
chr11	95653839	95654655	VPA-induced
chr11	95702261	95703177	VPA-induced
chr11	95797352	95797977	VPA-induced
chr11	96054258	96055137	VPA-induced
chr11	97048621	97049289	non-induced
chr11	97156340	97157203	VPA-induced
chr11	97164209	97165091	VPA-induced
chr11	97793344	97794025	VPA-induced
chr11	98063939	98064423	non-induced
chr11	98071412	98071926	VPA-induced
chr11	98261420	98261885	non-induced
chr11	98299931	98300583	non-induced
chr11	98412097	98412775	non-induced
chr11	98543667	98544262	non-induced
chr11	98698558	98699458	non-induced
chr11	98908070	98908915	VPA-induced
chr11	99011357	99012218	VPA-induced
chr11	99242426	99242823	VPA-induced
chr11	99750824	99750839	non-induced
chr11	99776187	99776577	non-induced
chr11	99866474	99867204	non-induced
chr11	100307510	100308350	VPA-induced
chr11	100389291	100389759	non-induced
chr11	100631247	100632134	VPA-induced
chr11	100844681	100845317	non-induced
chr11	100931236	100931722	non-induced
chr11	100942331	100943195	VPA-induced
chr11	101087203	101087891	non-induced
chr11	101129033	101129792	VPA-induced
chr11	101593785	101594551	non-induced
chr11	101601173	101601554	non-induced
chr11	102531959	102532593	VPA-induced
chr11	102742134	102742619	non-induced
chr11	102800070	102800517	non-induced
chr11	102868583	102869416	VPA-induced
chr11	103020302	103020910	non-induced
chr11	103280624	103281469	VPA-induced
chr11	103498351	103499250	VPA-induced
chr11	103558658	103559158	non-induced
chr11	103835572	103835981	non-induced
chr11	103838591	103839083	non-induced
chr11	103933806	103934614	non-induced
chr11	103995918	103996783	VPA-induced
chr11	104084601	104085465	VPA-induced
chr11	104303400	104304409	non-induced
chr11	104389455	104390043	VPA-induced
chr11	104397902	104398356	non-induced
chr11	104411405	104412149	non-induced
chr11	104453454	104454242	non-induced
chr11	104556447	104557301	VPA-induced
chr11	104854724	104854736	non-induced
chr11	105042113	105042605	non-induced
chr11	105450455	105450935	non-induced
chr11	105451349	105451850	non-induced
chr11	105719738	105720204	non-induced
chr11	105927619	105928609	non-induced
chr11	105931913	105932281	non-induced
chr11	106068213	106068634	non-induced
chr11	106077190	106077737	non-induced
chr11	106117499	106117995	non-induced
chr11	106227664	106228235	non-induced
chr11	106253083	106253558	non-induced
chr11	106650220	106650735	non-induced
chr11	106860300	106860811	non-induced
chr11	107059766	107061268	VPA-induced
chr11	107095565	107096391	VPA-induced
chr11	107233062	107233926	VPA-induced
chr11	107312461	107313356	non-induced
chr11	107483139	107483156	non-induced
chr11	107845103	107845581	non-induced
chr11	108204377	108204876	non-induced
chr11	108277971	108278848	VPA-induced
chr11	108872635	108873804	VPA-induced
chr11	109054395	109054865	non-induced
chr11	109173704	109174164	non-induced
chr11	110067086	110067574	VPA-induced
chr11	110112783	110113216	non-induced
chr11	110198758	110199512	non-induced
chr11	110709453	110710310	VPA-induced
chr11	110863093	110863594	non-induced
chr11	111257249	111257708	non-induced
chr11	112074213	112075017	VPA-induced
chr11	112410405	112411106	non-induced
chr11	112719684	112720465	VPA-induced
chr11	113511015	113511522	non-induced
chr11	115183679	115184131	non-induced
chr11	115473917	115474388	non-induced
chr11	115488928	115489509	non-induced
chr11	115560571	115561063	non-induced
chr11	115576981	115577167	non-induced
chr11	115675593	115676299	non-induced
chr11	115745905	115746761	VPA-induced
chr11	115913288	115913842	VPA-induced
chr11	116049592	116050244	VPA-induced
chr11	116060066	116060926	non-induced
chr11	116167746	116168226	non-induced
chr11	116180441	116180943	non-induced
chr11	116307056	116307905	non-induced
chr11	116532305	116532993	non-induced
chr11	116713951	116714570	non-induced
chr11	116995974	116996717	VPA-induced
chr11	117038440	117039244	non-induced
chr11	117515291	117515803	non-induced
chr11	117704154	117704957	VPA-induced
chr11	118084029	118084915	VPA-induced
chr11	118094336	118095209	VPA-induced
chr11	118555296	118556194	VPA-induced
chr11	119129149	119129617	non-induced
chr11	119161431	119161914	non-induced
chr11	119715984	119716828	VPA-induced
chr11	120433794	120434259	non-induced
chr11	120534098	120534666	non-induced
chr11	120661183	120661975	non-induced
chr11	120774977	120775454	non-induced
chr11	120793868	120794645	non-induced
chr11	121018329	121019173	VPA-induced
chr11	121145249	121146002	VPA-induced
chr11	121179116	121179389	non-induced
chr11	121215303	121216165	non-induced
chr11	121708982	121709551	non-induced
chr11	121798082	121798455	non-induced
chr12	3109588	3110345	non-induced
chr12	3235088	3235525	non-induced
chr12	3280493	3281320	VPA-induced
chr12	3651851	3652113	non-induced
chr12	3733628	3734487	VPA-induced
chr12	3805916	3806383	non-induced
chr12	3884350	3885118	VPA-induced
chr12	4082278	4083063	non-induced
chr12	4375129	4375695	non-induced
chr12	4417442	4418326	VPA-induced
chr12	4775583	4776436	non-induced
chr12	4824183	4824674	non-induced
chr12	4920014	4920799	VPA-induced
chr12	5045064	5045732	non-induced
chr12	5380461	5381031	non-induced
chr12	5623367	5623369	non-induced
chr12	5639603	5640107	non-induced
chr12	5689210	5689665	non-induced
chr12	6640989	6641320	non-induced
chr12	7929303	7930056	VPA-induced
chr12	8066539	8066838	non-induced
chr12	8113833	8114429	non-induced
chr12	8268436	8269217	VPA-induced
chr12	8614228	8614968	non-induced
chr12	8980743	8981224	non-induced
chr12	9026979	9027835	VPA-induced
chr12	9036802	9037428	non-induced
chr12	9258463	9258886	non-induced
chr12	9428228	9428249	VPA-induced
chr12	9708430	9708639	non-induced
chr12	10396119	10396795	VPA-induced
chr12	10397505	10397989	non-induced
chr12	10401983	10402789	non-induced
chr12	11199520	11199522	non-induced
chr12	13255500	13256271	non-induced
chr12	13749445	13749945	non-induced
chr12	14423784	14424366	non-induced
chr12	14638041	14638467	non-induced
chr12	14841876	14842726	non-induced
chr12	16160778	16161238	VPA-induced
chr12	16900819	16901332	non-induced
chr12	17134403	17134409	non-induced
chr12	17358784	17359464	non-induced
chr12	17475284	17476114	non-induced
chr12	17561093	17561552	non-induced
chr12	17804963	17805727	non-induced
chr12	18171153	18171757	VPA-induced
chr12	18249886	18250339	non-induced
chr12	19633218	19633511	non-induced
chr12	19896627	19897168	non-induced
chr12	20288824	20289069	non-induced
chr12	20466491	20466491	non-induced
chr12	20540109	20540109	non-induced
chr12	20967255	20967277	non-induced
chr12	21091969	21091993	non-induced
chr12	21483906	21484707	VPA-induced
chr12	21813406	21813406	non-induced
chr12	22002207	22002207	non-induced
chr12	24518177	24518177	non-induced
chr12	25105742	25105801	non-induced
chr12	25505958	25506595	VPA-induced
chr12	25515635	25516137	non-induced
chr12	26211645	26212544	VPA-induced
chr12	27154416	27155057	non-induced
chr12	27596648	27596961	non-induced
chr12	28532294	28533086	VPA-induced
chr12	29150344	29151198	non-induced
chr12	29435137	29435627	non-induced
chr12	29437736	29438587	VPA-induced
chr12	29610718	29611183	non-induced
chr12	29698585	29699465	VPA-induced
chr12	30315909	30316703	VPA-induced
chr12	31509887	31509887	non-induced
chr12	31596585	31597275	non-induced
chr12	31625196	31625696	non-induced
chr12	31702773	31703219	non-induced
chr12	31758806	31759275	non-induced
chr12	31860523	31860767	non-induced
chr12	32007148	32008053	VPA-induced
chr12	32037169	32037532	VPA-induced
chr12	32124321	32125062	VPA-induced
chr12	32339355	32340203	non-induced
chr12	32638005	32638743	VPA-induced
chr12	32699315	32700150	VPA-induced
chr12	33064144	33064652	non-induced
chr12	33134645	33135417	VPA-induced
chr12	33832072	33832747	non-induced
chr12	34065830	34066323	VPA-induced
chr12	34114339	34114820	non-induced
chr12	34746576	34747054	non-induced
chr12	34952035	34952652	VPA-induced
chr12	35591689	35592177	non-induced
chr12	36768270	36768837	non-induced
chr12	37107945	37108813	non-induced
chr12	37144215	37144216	non-induced
chr12	37372085	37372602	non-induced
chr12	37542733	37543219	VPA-induced
chr12	38095428	38095462	non-induced
chr12	38114814	38115500	non-induced
chr12	38261310	38261310	non-induced
chr12	38319209	38319678	non-induced
chr12	38496390	38497069	non-induced
chr12	38606914	38607365	non-induced
chr12	38897281	38897721	non-induced
chr12	38955793	38956373	non-induced
chr12	40092055	40092071	non-induced
chr12	40812152	40812581	non-induced
chr12	40821846	40822315	non-induced
chr12	40860487	40861021	non-induced
chr12	40944544	40944961	non-induced
chr12	40968417	40969204	non-induced
chr12	41081828	41081828	non-induced
chr12	41420285	41420777	non-induced
chr12	41451015	41451457	non-induced
chr12	41750433	41751041	non-induced
chr12	42041830	42042675	non-induced
chr12	42235737	42236184	non-induced
chr12	42959771	42959771	non-induced
chr12	43112936	43113682	VPA-induced
chr12	43144815	43145146	non-induced
chr12	43480876	43481195	non-induced
chr12	44023486	44024110	VPA-induced
chr12	44057720	44058216	non-induced
chr12	44123595	44123997	VPA-induced
chr12	44478286	44478484	non-induced
chr12	44601777	44601797	non-induced
chr12	44634471	44634639	non-induced
chr12	44814764	44815205	non-induced
chr12	45025386	45025859	VPA-induced
chr12	45310278	45311047	non-induced
chr12	45322583	45323134	non-induced
chr12	45369874	45370567	non-induced
chr12	46570334	46570808	non-induced
chr12	46756506	46757013	non-induced
chr12	46907818	46907818	non-induced
chr12	47437483	47437913	non-induced
chr12	48655267	48655289	non-induced
chr12	48803716	48804155	non-induced
chr12	48934581	48935295	non-induced
chr12	49154046	49154046	non-induced
chr12	49265604	49266388	non-induced
chr12	49481290	49481786	VPA-induced
chr12	49559225	49560010	non-induced
chr12	49621425	49621646	non-induced
chr12	49685124	49685618	VPA-induced
chr12	50316780	50316802	non-induced
chr12	50491846	50492433	non-induced
chr12	51024612	51025024	non-induced
chr12	51037612	51038426	VPA-induced
chr12	51066059	51066554	non-induced
chr12	51123777	51124105	non-induced
chr12	51195074	51195493	non-induced
chr12	51288038	51288722	non-induced
chr12	51329800	51330029	non-induced
chr12	52159453	52160038	non-induced
chr12	52218372	52218854	non-induced
chr12	52448813	52449304	non-induced
chr12	52801083	52801919	non-induced
chr12	52847871	52848510	VPA-induced
chr12	52864449	52865260	VPA-induced
chr12	53417096	53417330	non-induced
chr12	53487019	53487508	non-induced
chr12	53622693	53623147	non-induced
chr12	53705564	53705954	non-induced
chr12	54634876	54635666	VPA-induced
chr12	55199643	55200122	non-induced
chr12	55265847	55266704	VPA-induced
chr12	55339946	55340704	VPA-induced
chr12	55756977	55757870	non-induced
chr12	56180755	56181220	non-induced
chr12	56499633	56500199	non-induced
chr12	56678319	56678761	non-induced
chr12	56699596	56700084	non-induced
chr12	56811297	56811865	non-induced
chr12	56937668	56938143	non-induced
chr12	57122273	57122724	non-induced
chr12	57320283	57320696	non-induced
chr12	57446345	57447194	non-induced
chr12	58219137	58220011	VPA-induced
chr12	58330932	58331694	non-induced
chr12	58457324	58457841	non-induced
chr12	58469324	58470176	non-induced
chr12	58875692	58876526	VPA-induced
chr12	59042366	59042487	non-induced
chr12	59279396	59279580	non-induced
chr12	59313328	59313804	non-induced
chr12	59325800	59326550	non-induced
chr12	59369421	59370088	non-induced
chr12	59903245	59903735	non-induced
chr12	59966599	59966601	non-induced
chr12	59974153	59975037	VPA-induced
chr12	60698451	60698850	non-induced
chr12	60947749	60948100	non-induced
chr12	61467122	61467531	non-induced
chr12	61652005	61652392	non-induced
chr12	61735985	61736681	non-induced
chr12	61755051	61755926	VPA-induced
chr12	61803138	61803167	non-induced
chr12	62370723	62370747	non-induced
chr12	62393362	62393392	non-induced
chr12	62749210	62749598	non-induced
chr12	62870108	62870523	non-induced
chr12	63466696	63467251	non-induced
chr12	63531754	63532017	non-induced
chr12	64395385	64395426	non-induced
chr12	64455519	64455538	non-induced
chr12	64753481	64753928	non-induced
chr12	64792548	64792970	non-induced
chr12	64958516	64958782	non-induced
chr12	65071598	65072072	non-induced
chr12	65111038	65111445	non-induced
chr12	65839971	65840394	non-induced
chr12	65908914	65909310	non-induced
chr12	66018811	66019601	non-induced
chr12	66066801	66067284	non-induced
chr12	66393080	66393376	non-induced
chr12	66872617	66873093	non-induced
chr12	66894021	66894517	non-induced
chr12	67287612	67288450	non-induced
chr12	67625139	67625649	non-induced
chr12	68034009	68034661	VPA-induced
chr12	68159958	68161251	VPA-induced
chr12	68322091	68322544	non-induced
chr12	68558134	68558281	non-induced
chr12	68793963	68794432	VPA-induced
chr12	69815057	69815057	non-induced
chr12	70269175	70269963	non-induced
chr12	70284854	70285630	non-induced
chr12	70285672	70286160	non-induced
chr12	70449085	70449551	non-induced
chr12	70457744	70458428	non-induced
chr12	70683748	70684228	non-induced
chr12	70741520	70742409	VPA-induced
chr12	70825903	70826374	non-induced
chr12	70891497	70892367	non-induced
chr12	70920809	70921296	VPA-induced
chr12	71087350	71087818	non-induced
chr12	71553834	71554404	non-induced
chr12	71595217	71595829	non-induced
chr12	72610853	72611564	non-induced
chr12	72643125	72643580	non-induced
chr12	73171472	73171952	non-induced
chr12	73637039	73637518	non-induced
chr12	73861499	73862134	non-induced
chr12	74018316	74018826	non-induced
chr12	74387736	74388226	non-induced
chr12	75065403	75065843	non-induced
chr12	75207996	75208821	VPA-induced
chr12	75362110	75362132	non-induced
chr12	75904502	75905819	non-induced
chr12	76103559	76103998	non-induced
chr12	76769941	76770530	non-induced
chr12	76786985	76787558	VPA-induced
chr12	77043578	77044468	VPA-induced
chr12	77853669	77854134	non-induced
[truncated: 7,863 more rows]
