# Supplementary material for: Remodeling of retrotransposon elements during epigenetic induction of adult visual cortical plasticity by HDAC inhibitors
Source: Epigenetics Chromatin. 2015 Dec 14;8:55. doi: 10.1186/s13072-015-0043-3 (PMC4678690; doi:10.1186/s13072-015-0043-3)
Supplement: Supplementary file 3 — 10.1186/s13072-015-0043-3 Table of identified CAGE clusters with ≥10 tpm (tags per million). [file 13072_2015_43_MOESM3_ESM.xlsx]

## Sheet: Sheet1
chr	strand	start	end	type
chr1	+	5073162	5073295	non-induced
chr1	+	6204682	6204745	non-induced
chr1	+	7079042	7079120	non-induced
chr1	+	9535447	9535552	non-induced
chr1	+	9591345	9591428	non-induced
chr1	+	10029834	10029919	non-induced
chr1	+	11404156	11404207	non-induced
chr1	+	11404339	11404488	non-induced
chr1	+	15276887	15276970	non-induced
chr1	+	15795726	15795751	non-induced
chr1	+	16655276	16655340	non-induced
chr1	+	17135429	17135497	non-induced
chr1	+	21208654	21208712	non-induced
chr1	+	21208864	21208935	non-induced
chr1	+	24685378	24685538	non-induced
chr1	+	24685570	24685623	non-induced
chr1	+	24822189	24822302	non-induced
chr1	+	33776914	33777014	non-induced
chr1	+	34496716	34496749	non-induced
chr1	+	34807422	34807483	non-induced
chr1	+	34858550	34858625	VPA-induced
chr1	+	34906776	34906857	non-induced
chr1	+	36748284	36748399	non-induced
chr1	+	37356721	37356778	VPA-induced
chr1	+	37486958	37487076	non-induced
chr1	+	37947377	37947410	non-induced
chr1	+	38054939	38055005	non-induced
chr1	+	38075998	38076028	non-induced
chr1	+	39044595	39044666	non-induced
chr1	+	39957727	39957762	non-induced
chr1	+	40082212	40082223	non-induced
chr1	+	42751739	42751805	non-induced
chr1	+	43009781	43009824	non-induced
chr1	+	43155548	43155620	non-induced
chr1	+	44204736	44204812	non-induced
chr1	+	45852324	45852387	non-induced
chr1	+	50984345	50984379	non-induced
chr1	+	52176282	52176333	non-induced
chr1	+	52901879	52901937	non-induced
chr1	+	53353882	53353997	non-induced
chr1	+	55145127	55145212	non-induced
chr1	+	57028267	57028329	non-induced
chr1	+	57434429	57434515	non-induced
chr1	+	57463593	57463618	non-induced
chr1	+	57831677	57831741	non-induced
chr1	+	58449958	58449990	non-induced
chr1	+	58643196	58643286	non-induced
chr1	+	58643420	58643468	non-induced
chr1	+	59741801	59741854	non-induced
chr1	+	59821123	59821167	non-induced
chr1	+	60400150	60400226	non-induced
chr1	+	60466463	60466637	VPA-induced
chr1	+	60536120	60536254	non-induced
chr1	+	60537594	60537652	non-induced
chr1	+	63223354	63223490	non-induced
chr1	+	63223651	63223757	non-induced
chr1	+	63639450	63639452	non-induced
chr1	+	63777199	63777241	non-induced
chr1	+	66221819	66221975	non-induced
chr1	+	66368516	66368644	non-induced
chr1	+	66433504	66433587	non-induced
chr1	+	66486829	66486913	non-induced
chr1	+	66487215	66487438	non-induced
chr1	+	66487628	66487872	non-induced
chr1	+	66487901	66488043	non-induced
chr1	+	66488076	66488114	non-induced
chr1	+	66488171	66488343	non-induced
chr1	+	66488550	66488838	non-induced
chr1	+	66489003	66489128	non-induced
chr1	+	66514934	66515007	non-induced
chr1	+	71603709	71603797	non-induced
chr1	+	72330934	72330972	non-induced
chr1	+	72629814	72629860	non-induced
chr1	+	72757829	72757909	non-induced
chr1	+	72871020	72871178	non-induced
chr1	+	74283033	74283240	non-induced
chr1	+	74331615	74331655	VPA-induced
chr1	+	74589448	74589540	non-induced
chr1	+	74634840	74634976	non-induced
chr1	+	74847161	74847266	non-induced
chr1	+	74903811	74903846	non-induced
chr1	+	75139277	75139430	VPA-induced
chr1	+	75207385	75207473	non-induced
chr1	+	75233020	75233032	non-induced
chr1	+	75476131	75476150	VPA-induced
chr1	+	75518357	75518393	VPA-induced
chr1	+	78306897	78306956	non-induced
chr1	+	78654424	78654461	non-induced
chr1	+	79772668	79772699	non-induced
chr1	+	81073796	81073915	non-induced
chr1	+	82721465	82721515	non-induced
chr1	+	82748155	82748342	non-induced
chr1	+	84836415	84836439	non-induced
chr1	+	87791024	87791028	non-induced
chr1	+	87791081	87791289	VPA-induced
chr1	+	87801861	87801939	non-induced
chr1	+	87804899	87805004	VPA-induced
chr1	+	87805133	87805227	non-induced
chr1	+	87961183	87961272	non-induced
chr1	+	88051298	88051393	non-induced
chr1	+	88256225	88256245	non-induced
chr1	+	88483685	88483725	non-induced
chr1	+	88839401	88839401	non-induced
chr1	+	89110858	89110910	non-induced
chr1	+	89223587	89223615	non-induced
chr1	+	89652611	89652664	non-induced
chr1	+	92500026	92500081	non-induced
chr1	+	93076549	93076673	non-induced
chr1	+	93391222	93391272	non-induced
chr1	+	94803527	94803611	non-induced
chr1	+	94831283	94831361	non-induced
chr1	+	95240204	95240224	non-induced
chr1	+	95375550	95375648	non-induced
chr1	+	95582313	95582339	non-induced
chr1	+	95651536	95651603	non-induced
chr1	+	97210163	97210329	non-induced
chr1	+	97395161	97395161	non-induced
chr1	+	117581239	117581362	non-induced
chr1	+	120286019	120286036	VPA-induced
chr1	+	121422699	121422751	non-induced
chr1	+	129101542	129101621	non-induced
chr1	+	129101773	129101881	non-induced
chr1	+	129670778	129670793	non-induced
chr1	+	129765333	129765378	non-induced
chr1	+	129840361	129840412	non-induced
chr1	+	129999879	129999973	non-induced
chr1	+	130038430	130038598	non-induced
chr1	+	130134126	130134177	non-induced
chr1	+	130134218	130134286	non-induced
chr1	+	130140687	130140771	non-induced
chr1	+	130140816	130140903	non-induced
chr1	+	133049761	133049824	non-induced
chr1	+	133807039	133807110	non-induced
chr1	+	133831741	133831826	non-induced
chr1	+	133831880	133831900	non-induced
chr1	+	135208732	135208814	non-induced
chr1	+	135260164	135260188	non-induced
chr1	+	136302533	136302612	non-induced
chr1	+	136312020	136312075	non-induced
chr1	+	136312300	136312360	non-induced
chr1	+	136352098	136352133	non-induced
chr1	+	136391222	136391244	non-induced
chr1	+	136456733	136456806	non-induced
chr1	+	137043290	137043556	non-induced
chr1	+	137043586	137043647	non-induced
chr1	+	137052650	137052661	non-induced
chr1	+	137662646	137662711	non-induced
chr1	+	137914581	137914616	non-induced
chr1	+	138028004	138028064	non-induced
chr1	+	145487824	145487908	non-induced
chr1	+	145586684	145586791	non-induced
chr1	+	145624384	145624473	non-induced
chr1	+	148342760	148342935	non-induced
chr1	+	148344758	148344869	non-induced
chr1	+	151947181	151947230	non-induced
chr1	+	153191674	153191696	VPA-induced
chr1	+	153275752	153275805	non-induced
chr1	+	154613649	154613805	non-induced
chr1	+	154802091	154802198	VPA-induced
chr1	+	155500249	155500299	non-induced
chr1	+	155587482	155587493	non-induced
chr1	+	155756311	155756334	VPA-induced
chr1	+	155756459	155756558	non-induced
chr1	+	155756620	155756794	non-induced
chr1	+	157005796	157005906	non-induced
chr1	+	157405226	157405292	non-induced
chr1	+	160292682	160292711	non-induced
chr1	+	161162441	161162444	VPA-induced
chr1	+	161453899	161454029	non-induced
chr1	+	162125316	162125414	non-induced
chr1	+	162836493	162836566	VPA-induced
chr1	+	162965293	162965301	non-induced
chr1	+	163072790	163072878	non-induced
chr1	+	164500735	164500809	non-induced
chr1	+	164569280	164569287	non-induced
chr1	+	165709711	165709825	non-induced
chr1	+	165860140	165860234	non-induced
chr1	+	166237793	166237861	non-induced
chr1	+	167391313	167391481	non-induced
chr1	+	168184330	168184402	non-induced
chr1	+	168931139	168931187	VPA-induced
chr1	+	169238835	169238925	non-induced
chr1	+	169280124	169280173	non-induced
chr1	+	171585596	171585666	non-induced
chr1	+	173200450	173200544	non-induced
chr1	+	173259552	173259633	non-induced
chr1	+	173259692	173259785	VPA-induced
chr1	+	173275795	173275835	non-induced
chr1	+	173341464	173341506	non-induced
chr1	+	174056871	174056904	non-induced
chr1	+	174242496	174242571	VPA-induced
chr1	+	174271443	174271492	non-induced
chr1	+	174306671	174306722	non-induced
chr1	+	174451239	174451275	non-induced
chr1	+	178744988	178745037	non-induced
chr1	+	179372460	179372471	non-induced
chr1	+	179374791	179374794	non-induced
chr1	+	180249249	180249288	non-induced
chr1	+	181476551	181476654	non-induced
chr1	+	182092602	182092686	non-induced
chr1	+	182094519	182094566	non-induced
chr1	+	182095405	182095514	non-induced
chr1	+	182834395	182834486	VPA-induced
chr1	+	182872588	182872592	non-induced
chr1	+	183081068	183081125	non-induced
chr1	+	184054890	184054948	non-induced
chr1	+	187027988	187028029	non-induced
chr1	+	187156002	187156085	non-induced
chr1	+	187186917	187187023	non-induced
chr1	+	191651097	191651097	non-induced
chr1	+	192752389	192752514	non-induced
chr1	+	193399634	193399661	non-induced
chr1	+	193541831	193541976	non-induced
chr1	+	193607241	193607248	non-induced
chr1	+	194014683	194014795	non-induced
chr1	+	196765017	196765172	non-induced
chr1	+	196802542	196802623	non-induced
chr1	-	4775761	4775823	non-induced
chr1	-	5009392	5009502	non-induced
chr1	-	9288875	9289005	non-induced
chr1	-	9289320	9289357	non-induced
chr1	-	9738417	9738542	non-induced
chr1	-	9934170	9934254	non-induced
chr1	-	10027982	10028047	non-induced
chr1	-	10223065	10223088	VPA-induced
chr1	-	13579895	13579986	non-induced
chr1	-	16094486	16094521	non-induced
chr1	-	16509279	16509463	non-induced
chr1	-	16609342	16609423	VPA-induced
chr1	-	16646903	16647030	non-induced
chr1	-	16760234	16760236	non-induced
chr1	-	20810310	20810373	non-induced
chr1	-	21951520	21951586	non-induced
chr1	-	21952442	21952459	VPA-induced
chr1	-	22812737	22812840	non-induced
chr1	-	22812868	22812916	non-induced
chr1	-	22813058	22813135	non-induced
chr1	-	23929067	23929225	non-induced
chr1	-	24012453	24012497	non-induced
chr1	-	24619598	24619601	non-induced
chr1	-	24619958	24619959	non-induced
chr1	-	25865861	25865932	non-induced
chr1	-	25886892	25886956	non-induced
chr1	-	33964555	33964669	non-induced
chr1	-	34496188	34496231	non-induced
chr1	-	36301101	36301148	non-induced
chr1	-	36502099	36502114	non-induced
chr1	-	36604034	36604127	non-induced
chr1	-	36754993	36755018	non-induced
chr1	-	36766745	36766855	VPA-induced
chr1	-	37486805	37486936	non-induced
chr1	-	38053771	38053829	non-induced
chr1	-	38920766	38920789	non-induced
chr1	-	38954762	38954765	non-induced
chr1	-	38954890	38955017	non-induced
chr1	-	39675332	39675352	non-induced
chr1	-	39707783	39707856	non-induced
chr1	-	40847512	40847533	non-induced
chr1	-	42724473	42724550	non-induced
chr1	-	42749929	42750015	non-induced
chr1	-	42751664	42751711	non-induced
chr1	-	43220734	43220771	non-induced
chr1	-	44159190	44159239	non-induced
chr1	-	44175594	44175634	non-induced
chr1	-	46910345	46910433	non-induced
chr1	-	52220319	52220378	non-induced
chr1	-	54495816	54495862	non-induced
chr1	-	55084222	55084278	non-induced
chr1	-	55144669	55144730	non-induced
chr1	-	55144880	55144936	non-induced
chr1	-	55283289	55283399	non-induced
chr1	-	58561748	58561841	non-induced
chr1	-	58580452	58580531	non-induced
chr1	-	59727615	59727677	non-induced
chr1	-	60099957	60100008	non-induced
chr1	-	60154462	60154561	non-induced
chr1	-	60154717	60154768	non-induced
chr1	-	65003297	65003358	non-induced
chr1	-	65225630	65225743	non-induced
chr1	-	67085249	67085488	non-induced
chr1	-	72330823	72330893	non-induced
chr1	-	72920459	72920522	non-induced
chr1	-	72920710	72920738	non-induced
chr1	-	74331194	74331313	non-induced
chr1	-	74350721	74350745	non-induced
chr1	-	74552358	74552441	non-induced
chr1	-	74647948	74647974	non-induced
chr1	-	74982161	74982184	non-induced
chr1	-	75138149	75138229	VPA-induced
chr1	-	75138594	75138624	non-induced
chr1	-	75139176	75139272	non-induced
chr1	-	75176840	75176872	VPA-induced
chr1	-	75212200	75212249	non-induced
chr1	-	75215797	75215897	non-induced
chr1	-	75243641	75243740	non-induced
chr1	-	75249475	75249511	non-induced
chr1	-	75260709	75260791	VPA-induced
chr1	-	75260825	75260872	VPA-induced
chr1	-	75274904	75275030	non-induced
chr1	-	75475691	75475703	VPA-induced
chr1	-	77511643	77511673	non-induced
chr1	-	78485428	78485437	non-induced
chr1	-	79436598	79436685	non-induced
chr1	-	79758275	79758364	non-induced
chr1	-	80755102	80755129	non-induced
chr1	-	83404648	83404789	non-induced
chr1	-	84692375	84692465	non-induced
chr1	-	84835859	84835953	non-induced
chr1	-	88255555	88255610	VPA-induced
chr1	-	88255900	88255976	non-induced
chr1	-	89406891	89406955	VPA-induced
chr1	-	91990936	91990940	non-induced
chr1	-	93295315	93295375	non-induced
chr1	-	94076798	94076877	VPA-induced
chr1	-	94370307	94370408	non-induced
chr1	-	94538470	94538569	VPA-induced
chr1	-	94912188	94912325	non-induced
chr1	-	94912573	94912741	non-induced
chr1	-	94998362	94998529	non-induced
chr1	-	95202429	95202471	non-induced
chr1	-	95374892	95374955	non-induced
chr1	-	95375371	95375393	non-induced
chr1	-	95532180	95532245	non-induced
chr1	-	95698410	95698528	non-induced
chr1	-	99558517	99558598	non-induced
chr1	-	99873816	99873850	non-induced
chr1	-	99944296	99944409	non-induced
chr1	-	99992177	99992226	non-induced
chr1	-	101687674	101687675	non-induced
chr1	-	107560228	107560283	non-induced
chr1	-	108656244	108656259	non-induced
chr1	-	108693203	108693322	non-induced
chr1	-	120207642	120207834	non-induced
chr1	-	121401203	121401244	non-induced
chr1	-	121401286	121401362	non-induced
chr1	-	121734049	121734146	non-induced
chr1	-	122017531	122017693	non-induced
chr1	-	123224307	123224398	non-induced
chr1	-	125942025	125942159	non-induced
chr1	-	125942252	125942295	non-induced
chr1	-	126681669	126681696	non-induced
chr1	-	127332124	127332336	non-induced
chr1	-	127808751	127808772	non-induced
chr1	-	129574331	129574384	non-induced
chr1	-	133423867	133423997	non-induced
chr1	-	134288316	134288332	VPA-induced
chr1	-	134638325	134638373	VPA-induced
chr1	-	135506807	135506877	non-induced
chr1	-	135557925	135557997	non-induced
chr1	-	135599340	135599362	non-induced
chr1	-	135697580	135697618	non-induced
chr1	-	135817953	135817989	non-induced
chr1	-	135975692	135975729	non-induced
chr1	-	136098022	136098120	non-induced
chr1	-	136131428	136131480	VPA-induced
chr1	-	136131574	136131647	VPA-induced
chr1	-	136201354	136201421	non-induced
chr1	-	137056977	137057032	non-induced
chr1	-	137064048	137064191	non-induced
chr1	-	137210307	137210362	non-induced
chr1	-	137268226	137268302	non-induced
chr1	-	137271467	137271703	non-induced
chr1	-	137271834	137271861	non-induced
chr1	-	138156918	138157013	VPA-induced
chr1	-	140516228	140516335	non-induced
chr1	-	145624104	145624186	non-induced
chr1	-	153275478	153275519	non-induced
chr1	-	153937152	153937245	non-induced
chr1	-	153937283	153937451	VPA-induced
chr1	-	154613402	154613482	VPA-induced
chr1	-	155303167	155303215	non-induced
chr1	-	156945933	156945977	non-induced
chr1	-	156946761	156946763	VPA-induced
chr1	-	157264539	157264563	non-induced
chr1	-	157659924	157660026	non-induced
chr1	-	157820309	157820347	non-induced
chr1	-	158604435	158604498	non-induced
chr1	-	158649127	158649199	non-induced
chr1	-	160286401	160286471	non-induced
chr1	-	162142860	162143028	non-induced
chr1	-	163000743	163000805	non-induced
chr1	-	163061566	163061633	non-induced
chr1	-	163181275	163181341	non-induced
chr1	-	163806939	163807001	non-induced
chr1	-	163917492	163917506	non-induced
chr1	-	164408081	164408158	non-induced
chr1	-	164478650	164478674	VPA-induced
chr1	-	164602650	164602775	non-induced
chr1	-	164670616	164670684	non-induced
chr1	-	166237368	166237430	non-induced
chr1	-	166367274	166368544	non-induced
chr1	-	166368580	166368699	non-induced
chr1	-	166369458	166369505	non-induced
chr1	-	166371623	166371787	non-induced
chr1	-	166383657	166383750	non-induced
chr1	-	166387916	166388216	non-induced
chr1	-	166388296	166388417	non-induced
chr1	-	166388454	166388567	non-induced
chr1	-	167166963	167166992	non-induced
chr1	-	167167019	167167137	non-induced
chr1	-	167390572	167390614	non-induced
chr1	-	167564594	167564699	non-induced
chr1	-	168876548	168876549	non-induced
chr1	-	169323910	169324017	VPA-induced
chr1	-	170085765	170085942	non-induced
chr1	-	170362287	170362313	non-induced
chr1	-	171671827	171672174	non-induced
chr1	-	171672258	171672403	non-induced
chr1	-	171672655	171672778	non-induced
chr1	-	171672814	171672894	non-induced
chr1	-	171673035	171673133	non-induced
chr1	-	171673160	171673369	non-induced
chr1	-	171677663	171677691	non-induced
chr1	-	171677753	171677780	non-induced
chr1	-	171899276	171899377	non-induced
chr1	-	172105018	172105111	non-induced
chr1	-	172145493	172145559	non-induced
chr1	-	172815534	172815556	non-induced
chr1	-	172989483	172989544	non-induced
chr1	-	173080716	173080765	non-induced
chr1	-	173164418	173164471	non-induced
chr1	-	173211256	173211318	non-induced
chr1	-	173224879	173224922	non-induced
chr1	-	173225078	173225140	non-induced
chr1	-	173275717	173275803	non-induced
chr1	-	174012815	174012880	non-induced
chr1	-	174127031	174127096	non-induced
chr1	-	174136770	174136918	non-induced
chr1	-	174202841	174202842	non-induced
chr1	-	174204263	174204362	non-induced
chr1	-	174204742	174204818	non-induced
chr1	-	174228068	174228179	VPA-induced
chr1	-	174259393	174259433	VPA-induced
chr1	-	174563069	174563147	non-induced
chr1	-	175265062	175265085	non-induced
chr1	-	175265129	175265148	non-induced
chr1	-	175266932	175266951	non-induced
chr1	-	177409639	177409678	non-induced
chr1	-	177422503	177422546	non-induced
chr1	-	177555637	177555755	non-induced
chr1	-	177622723	177622813	non-induced
chr1	-	178744179	178744252	non-induced
chr1	-	180258458	180258481	non-induced
chr1	-	180258578	180258763	non-induced
chr1	-	180258792	180258900	non-induced
chr1	-	181476367	181476426	non-induced
chr1	-	181733751	181733841	non-induced
chr1	-	182126046	182126121	non-induced
chr1	-	182413602	182413633	VPA-induced
chr1	-	182743689	182743698	non-induced
chr1	-	182947619	182947675	non-induced
chr1	-	183772465	183772533	non-induced
chr1	-	184212861	184212960	non-induced
chr1	-	187153197	187153270	non-induced
chr1	-	188573202	188573212	non-induced
chr1	-	191167721	191167761	non-induced
chr1	-	192735604	192735650	non-induced
chr1	-	192886741	192886820	non-induced
chr1	-	193141969	193142029	non-induced
chr1	-	193220456	193220466	non-induced
chr1	-	195196447	195196472	non-induced
chr1	-	196957539	196957598	non-induced
chr1	-	196957686	196957778	non-induced
chr10	+	4424148	4424211	non-induced
chr10	+	4978065	4978165	non-induced
chr10	+	4978555	4978586	non-induced
chr10	+	4978626	4978715	non-induced
chr10	+	4978748	4978929	VPA-induced
chr10	+	5151655	5151872	non-induced
chr10	+	5914165	5914288	non-induced
chr10	+	7445794	7445832	non-induced
chr10	+	7512688	7512729	non-induced
chr10	+	12728264	12728321	non-induced
chr10	+	13220952	13220985	non-induced
chr10	+	13272996	13273060	non-induced
chr10	+	13685590	13685719	non-induced
chr10	+	13871065	13871154	non-induced
chr10	+	17443002	17443044	non-induced
chr10	+	19868750	19868811	non-induced
chr10	+	19890719	19890763	non-induced
chr10	+	20799870	20799950	non-induced
chr10	+	23869102	23869159	non-induced
chr10	+	24589819	24589844	non-induced
chr10	+	25079629	25079680	non-induced
chr10	+	25243098	25243129	non-induced
chr10	+	27794604	27794773	non-induced
chr10	+	28931463	28931529	non-induced
chr10	+	31033152	31033255	non-induced
chr10	+	33728814	33728814	VPA-induced
chr10	+	34001953	34002102	VPA-induced
chr10	+	34003244	34003378	non-induced
chr10	+	36694303	36694408	non-induced
chr10	+	39089534	39089604	non-induced
chr10	+	39089689	39089754	non-induced
chr10	+	40069080	40069169	non-induced
chr10	+	40069287	40069377	non-induced
chr10	+	40603417	40603492	non-induced
chr10	+	40603606	40603696	non-induced
chr10	+	41170163	41170219	non-induced
chr10	+	41210223	41210275	non-induced
chr10	+	41607218	41607332	non-induced
chr10	+	42221810	42221923	non-induced
chr10	+	42222016	42222127	non-induced
chr10	+	43988135	43988167	non-induced
chr10	+	43988198	43988210	non-induced
chr10	+	43988267	43988347	non-induced
chr10	+	45297626	45297751	non-induced
chr10	+	51953393	51953503	VPA-induced
chr10	+	52137343	52137405	non-induced
chr10	+	53316741	53316802	non-induced
chr10	+	56097120	56097255	VPA-induced
chr10	+	57504723	57504767	non-induced
chr10	+	57514522	57514586	non-induced
chr10	+	57718237	57718284	non-induced
chr10	+	57909613	57909640	non-induced
chr10	+	59165310	59165410	non-induced
chr10	+	59342350	59342429	non-induced
chr10	+	59568941	59569055	non-induced
chr10	+	59569087	59569150	non-induced
chr10	+	59740374	59740484	non-induced
chr10	+	59762215	59762276	non-induced
chr10	+	59762573	59762710	non-induced
chr10	+	59762905	59762980	non-induced
chr10	+	59763287	59763339	non-induced
chr10	+	59764439	59764540	non-induced
chr10	+	59764804	59764836	non-induced
chr10	+	59764983	59765080	non-induced
chr10	+	61111280	61111430	non-induced
chr10	+	61143028	61143108	non-induced
chr10	+	61158284	61158319	VPA-induced
chr10	+	62443033	62443082	non-induced
chr10	+	62476254	62476255	non-induced
chr10	+	62849304	62849387	non-induced
chr10	+	66559196	66559315	non-induced
chr10	+	66559740	66559811	non-induced
chr10	+	67000617	67000633	VPA-induced
chr10	+	68996746	68996904	non-induced
chr10	+	69168976	69169012	non-induced
chr10	+	69169070	69169148	non-induced
chr10	+	69487019	69487027	non-induced
chr10	+	69903382	69903504	non-induced
chr10	+	70810534	70810584	non-induced
chr10	+	72117574	72117693	non-induced
chr10	+	72136804	72136991	non-induced
chr10	+	72137039	72137109	non-induced
chr10	+	72137176	72137259	non-induced
chr10	+	72137289	72137347	non-induced
chr10	+	72137479	72137681	non-induced
chr10	+	74478122	74478141	VPA-induced
chr10	+	74499799	74499836	non-induced
chr10	+	74980745	74980794	non-induced
chr10	+	74998112	74998178	non-induced
chr10	+	75398569	75398655	non-induced
chr10	+	75400344	75400353	non-induced
chr10	+	75400383	75400456	non-induced
chr10	+	75716589	75716671	VPA-induced
chr10	+	75994349	75994398	non-induced
chr10	+	76495991	76496055	non-induced
chr10	+	76722045	76722068	non-induced
chr10	+	77044467	77044540	non-induced
chr10	+	77085045	77085119	non-induced
chr10	+	77888409	77888486	non-induced
chr10	+	78037722	78037794	non-induced
chr10	+	79132147	79132264	non-induced
chr10	+	79132610	79132645	non-induced
chr10	+	79144898	79144993	VPA-induced
chr10	+	79167179	79167255	non-induced
chr10	+	79317351	79317402	non-induced
chr10	+	79351411	79351413	VPA-induced
chr10	+	79422852	79422984	non-induced
chr10	+	79516309	79516412	non-induced
chr10	+	79579297	79579303	non-induced
chr10	+	79605043	79605169	non-induced
chr10	+	79630583	79630611	non-induced
chr10	+	79712125	79712212	non-induced
chr10	+	79755204	79755234	non-induced
chr10	+	79792889	79792942	non-induced
chr10	+	80065601	80065666	non-induced
chr10	+	80085427	80085561	VPA-induced
chr10	+	80165400	80165507	non-induced
chr10	+	80261423	80261425	VPA-induced
chr10	+	80261461	80261496	VPA-induced
chr10	+	80568654	80568759	non-induced
chr10	+	80612058	80612079	non-induced
chr10	+	80613481	80613632	non-induced
chr10	+	80639371	80639442	VPA-induced
chr10	+	80695899	80695928	non-induced
chr10	+	80715747	80715798	non-induced
chr10	+	80720010	80720102	VPA-induced
chr10	+	80720130	80720286	non-induced
chr10	+	80730907	80730975	VPA-induced
chr10	+	80755716	80755754	VPA-induced
chr10	+	80847173	80847246	non-induced
chr10	+	81022275	81022387	non-induced
chr10	+	82321950	82321951	non-induced
chr10	+	82822956	82823013	non-induced
chr10	+	83185579	83185715	VPA-induced
chr10	+	84565450	84565540	non-induced
chr10	+	85763268	85763302	non-induced
chr10	+	86241746	86241750	non-induced
chr10	+	86241778	86241796	non-induced
chr10	+	87663839	87663980	non-induced
chr10	+	88194083	88194194	non-induced
chr10	+	88396554	88396554	non-induced
chr10	+	89149083	89149155	non-induced
chr10	+	89207738	89207757	non-induced
chr10	+	89336212	89336254	non-induced
chr10	+	90039373	90039645	non-induced
chr10	+	90292530	90292565	non-induced
chr10	+	90433197	90433409	non-induced
chr10	+	90433492	90433548	non-induced
chr10	+	90433957	90434034	non-induced
chr10	+	90434062	90434200	non-induced
chr10	+	92703662	92703689	non-induced
chr10	+	93661746	93661817	VPA-induced
chr10	+	94151340	94151554	non-induced
chr10	+	94977749	94977803	non-induced
chr10	+	95403321	95403415	non-induced
chr10	+	96942223	96942290	non-induced
chr10	+	96942323	96942425	non-induced
chr10	+	98376979	98377093	non-induced
chr10	+	98377146	98377213	non-induced
chr10	+	98377249	98377429	non-induced
chr10	+	98377634	98377693	non-induced
chr10	+	98377725	98377917	non-induced
chr10	+	98378054	98378184	non-induced
chr10	+	98486046	98486087	non-induced
chr10	+	98725821	98725993	non-induced
chr10	+	99478428	99478500	non-induced
chr10	+	99950184	99950269	non-induced
chr10	+	105278516	105278549	non-induced
chr10	+	105907322	105907432	non-induced
chr10	+	107599105	107599279	non-induced
chr10	+	107599414	107599456	non-induced
chr10	+	110601775	110601868	VPA-induced
chr10	+	111902812	111902844	VPA-induced
chr10	+	113820485	113820486	non-induced
chr10	+	113998388	113998388	non-induced
chr10	+	119645792	119645854	non-induced
chr10	+	119664114	119664131	non-induced
chr10	+	120802141	120802230	VPA-induced
chr10	+	126500616	126500744	non-induced
chr10	+	126529723	126529759	non-induced
chr10	+	126530155	126530190	non-induced
chr10	+	126602202	126602294	non-induced
chr10	+	126602392	126602432	non-induced
chr10	+	126703405	126703431	non-induced
chr10	+	126727848	126727855	non-induced
chr10	+	126857383	126857446	non-induced
chr10	+	126857874	126857993	non-induced
chr10	+	126858219	126858279	non-induced
chr10	+	126936370	126936388	non-induced
chr10	+	127452217	127452254	non-induced
chr10	+	127472649	127472738	non-induced
chr10	+	127520339	127520412	non-induced
chr10	+	127522575	127522653	non-induced
chr10	+	127527211	127527277	non-induced
chr10	+	127740401	127740461	non-induced
chr10	+	127759456	127759795	non-induced
chr10	+	127774771	127774895	non-induced
chr10	+	127799341	127799343	non-induced
chr10	+	127848684	127848722	non-induced
chr10	+	127896306	127896376	non-induced
chr10	+	127926188	127926393	non-induced
chr10	+	127935808	127935931	non-induced
chr10	+	128185549	128185621	non-induced
chr10	+	128242602	128242696	non-induced
chr10	+	128346901	128346988	non-induced
chr10	-	5913897	5913936	non-induced
chr10	-	6011990	6012016	non-induced
chr10	-	7382718	7382769	non-induced
chr10	-	7382995	7383066	non-induced
chr10	-	7383097	7383125	non-induced
chr10	-	7383370	7383407	non-induced
chr10	-	7400929	7400977	non-induced
chr10	-	8605820	8605870	non-induced
chr10	-	12332415	12332448	non-induced
chr10	-	12533346	12533402	non-induced
chr10	-	13272826	13272978	non-induced
chr10	-	14425270	14425356	non-induced
chr10	-	17954734	17954810	non-induced
chr10	-	19627447	19627472	non-induced
chr10	-	21130367	21130367	non-induced
chr10	-	23506933	23506978	non-induced
chr10	-	23507010	23507079	non-induced
chr10	-	29081827	29081880	non-induced
chr10	-	29255599	29255710	non-induced
chr10	-	29920305	29920345	VPA-induced
chr10	-	30320478	30320520	non-induced
chr10	-	30338141	30338287	non-induced
chr10	-	31165624	31165675	non-induced
chr10	-	31165730	31165783	non-induced
chr10	-	33671005	33671054	non-induced
chr10	-	33739378	33739425	non-induced
chr10	-	36858649	36858776	VPA-induced
chr10	-	39451645	39451684	non-induced
chr10	-	39451772	39451825	non-induced
chr10	-	39966792	39966846	non-induced
chr10	-	39977465	39977510	non-induced
chr10	-	40602871	40602940	non-induced
chr10	-	40603119	40603178	non-induced
chr10	-	41023047	41023098	non-induced
chr10	-	41210113	41210196	non-induced
chr10	-	41529420	41529446	non-induced
chr10	-	42583984	42584060	non-induced
chr10	-	42722517	42722521	non-induced
chr10	-	43260768	43260835	non-induced
chr10	-	43621501	43621554	non-induced
chr10	-	48981833	48981932	non-induced
chr10	-	52101742	52101804	non-induced
chr10	-	53470885	53470970	non-induced
chr10	-	57235605	57235928	non-induced
chr10	-	57235968	57236283	non-induced
chr10	-	57236310	57237102	non-induced
chr10	-	57252217	57252359	non-induced
chr10	-	59079426	59079428	non-induced
chr10	-	59465729	59465880	non-induced
chr10	-	60610350	60610383	non-induced
chr10	-	61693963	61694021	non-induced
chr10	-	61802865	61802955	VPA-induced
chr10	-	61802987	61803059	non-induced
chr10	-	61912432	61912477	non-induced
chr10	-	62041133	62041236	non-induced
chr10	-	63552918	63553082	non-induced
chr10	-	66559583	66559610	non-induced
chr10	-	66559644	66559715	non-induced
chr10	-	66748005	66748061	non-induced
chr10	-	67349459	67350194	non-induced
chr10	-	67375309	67375506	VPA-induced
chr10	-	70062016	70062105	non-induced
chr10	-	70700764	70700827	non-induced
chr10	-	70747912	70748024	non-induced
chr10	-	70807535	70807665	non-induced
chr10	-	75236076	75236154	non-induced
chr10	-	75261260	75261345	non-induced
chr10	-	75323003	75323053	non-induced
chr10	-	75700538	75700636	non-induced
chr10	-	76424598	76424704	non-induced
chr10	-	76880963	76881031	non-induced
chr10	-	76978493	76978559	non-induced
chr10	-	77472443	77472553	non-induced
chr10	-	77647835	77647886	non-induced
chr10	-	77731982	77732057	non-induced
chr10	-	77875709	77875797	non-induced
chr10	-	77903262	77903277	VPA-induced
chr10	-	77927670	77927689	VPA-induced
chr10	-	77927719	77927736	VPA-induced
chr10	-	79229639	79229708	VPA-induced
chr10	-	79371644	79371684	VPA-induced
chr10	-	79373119	79373195	non-induced
chr10	-	79373266	79373478	non-induced
chr10	-	79373505	79373660	non-induced
chr10	-	79379627	79379695	VPA-induced
chr10	-	79502400	79502472	non-induced
chr10	-	79593320	79593383	non-induced
chr10	-	79601904	79601912	VPA-induced
chr10	-	79601944	79601972	VPA-induced
chr10	-	79723602	79723766	non-induced
chr10	-	79862100	79862251	VPA-induced
chr10	-	79869531	79869588	non-induced
chr10	-	80052985	80053102	VPA-induced
chr10	-	80175580	80175623	non-induced
chr10	-	80204960	80205022	non-induced
chr10	-	80317926	80317969	non-induced
chr10	-	80363471	80363661	non-induced
chr10	-	80477624	80477684	VPA-induced
chr10	-	80482928	80482999	non-induced
chr10	-	80488129	80488139	VPA-induced
chr10	-	80500059	80500074	non-induced
chr10	-	80522886	80522951	VPA-induced
chr10	-	80630459	80630524	VPA-induced
chr10	-	80667287	80667299	non-induced
chr10	-	80693508	80693584	non-induced
chr10	-	80729650	80729680	non-induced
chr10	-	80813170	80813199	non-induced
chr10	-	80841126	80841217	VPA-induced
chr10	-	80889880	80889951	non-induced
chr10	-	80922111	80922142	non-induced
chr10	-	80922648	80922660	non-induced
chr10	-	80991545	80991547	non-induced
chr10	-	81007789	81007872	non-induced
chr10	-	81703993	81704055	non-induced
chr10	-	82226604	82226672	non-induced
chr10	-	82226785	82226897	non-induced
chr10	-	83111355	83111439	non-induced
chr10	-	83834321	83834355	non-induced
chr10	-	83835483	83835493	non-induced
chr10	-	84590741	84590811	non-induced
chr10	-	84647742	84647801	VPA-induced
chr10	-	85420487	85420577	non-induced
chr10	-	86168127	86168324	non-induced
chr10	-	89194976	89195057	VPA-induced
chr10	-	90580815	90580919	non-induced
chr10	-	90586667	90586823	non-induced
chr10	-	93052375	93052430	non-induced
chr10	-	93352502	93352560	non-induced
chr10	-	93498471	93498564	non-induced
chr10	-	94151296	94151340	non-induced
chr10	-	94964563	94964590	non-induced
chr10	-	95026710	95026862	non-induced
chr10	-	100051833	100051904	non-induced
chr10	-	107934733	107935020	non-induced
chr10	-	108447676	108447761	non-induced
chr10	-	108447912	108448023	VPA-induced
chr10	-	109270245	109270294	non-induced
chr10	-	110447070	110447100	non-induced
chr10	-	112362653	112362662	non-induced
chr10	-	112364365	112364414	non-induced
chr10	-	112366012	112366077	non-induced
chr10	-	114727418	114727575	non-induced
chr10	-	114752629	114752675	non-induced
chr10	-	114799256	114799317	non-induced
chr10	-	115910503	115910611	non-induced
chr10	-	115910801	115910838	non-induced
chr10	-	115910926	115911026	VPA-induced
chr10	-	116018513	116018578	non-induced
chr10	-	116387426	116387551	non-induced
chr10	-	116500802	116500889	non-induced
chr10	-	116585554	116585588	non-induced
chr10	-	117147271	117147370	VPA-induced
chr10	-	117147726	117147832	non-induced
chr10	-	117183437	117183492	non-induced
chr10	-	117229724	117229768	non-induced
chr10	-	121023794	121023851	non-induced
chr10	-	121534085	121534256	non-induced
chr10	-	121534319	121534362	non-induced
chr10	-	122513410	122513482	VPA-induced
chr10	-	122633979	122634010	non-induced
chr10	-	126338365	126338449	non-induced
chr10	-	126467798	126467895	non-induced
chr10	-	126507239	126507428	non-induced
chr10	-	126558188	126558236	non-induced
chr10	-	126619612	126619662	non-induced
chr10	-	126625823	126625853	VPA-induced
chr10	-	126632776	126632790	VPA-induced
chr10	-	126634205	126634249	non-induced
chr10	-	126662837	126662859	VPA-induced
chr10	-	126664131	126664237	non-induced
chr10	-	126664269	126664272	non-induced
chr10	-	126664341	126664916	non-induced
chr10	-	126665226	126665317	non-induced
chr10	-	126665347	126665403	non-induced
chr10	-	126682791	126682846	non-induced
chr10	-	126700090	126700223	VPA-induced
chr10	-	126700359	126700412	non-induced
chr10	-	126748666	126748744	non-induced
chr10	-	126959429	126959458	non-induced
chr10	-	126975300	126975369	non-induced
chr10	-	127648858	127648881	non-induced
chr10	-	127806011	127806054	non-induced
chr10	-	127846215	127846287	non-induced
chr10	-	127846701	127846950	non-induced
chr10	-	127930909	127930949	non-induced
chr10	-	127986100	127986230	non-induced
chr10	-	128063544	128063590	non-induced
chr10	-	128063728	128063828	non-induced
chr10	-	128110931	128110969	non-induced
chr10	-	128133318	128133335	VPA-induced
chr10	-	128241439	128241493	non-induced
chr10	-	128258637	128258711	non-induced
chr10	-	128360539	128360597	non-induced
chr11	+	3003776	3003784	non-induced
chr11	+	3027377	3027391	non-induced
chr11	+	3230777	3230825	non-induced
chr11	+	3352439	3352527	non-induced
chr11	+	3414686	3414709	non-induced
chr11	+	3414802	3414974	non-induced
chr11	+	3795220	3795290	non-induced
chr11	+	4035169	4035243	non-induced
chr11	+	4060366	4060414	non-induced
chr11	+	4604658	4604714	non-induced
chr11	+	4773964	4774026	non-induced
chr11	+	4795308	4795366	non-induced
chr11	+	4886872	4886975	VPA-induced
chr11	+	4942452	4942551	non-induced
chr11	+	4958037	4958158	non-induced
chr11	+	4999460	4999522	non-induced
chr11	+	5420920	5421021	non-induced
chr11	+	5662129	5662179	non-induced
chr11	+	5688463	5688557	non-induced
chr11	+	6191599	6191674	VPA-induced
chr11	+	6375274	6375328	VPA-induced
chr11	+	6446863	6446943	non-induced
chr11	+	6558497	6558571	non-induced
chr11	+	7078444	7078468	non-induced
chr11	+	16951811	16951893	non-induced
chr11	+	17059283	17059338	non-induced
chr11	+	17100164	17100286	non-induced
chr11	+	17100315	17100351	non-induced
chr11	+	17111921	17111952	non-induced
chr11	+	17157552	17157636	non-induced
chr11	+	19824423	19824452	VPA-induced
chr11	+	20101403	20101446	non-induced
chr11	+	20101475	20101544	non-induced
chr11	+	22890623	22890673	non-induced
chr11	+	23206520	23206589	non-induced
chr11	+	23978029	23978059	non-induced
chr11	+	24067683	24067771	non-induced
chr11	+	29030746	29030754	non-induced
chr11	+	29072953	29072985	non-induced
chr11	+	29426410	29426518	non-induced
chr11	+	29592906	29593061	VPA-induced
chr11	+	29618450	29618851	non-induced
chr11	+	29642028	29642175	non-induced
chr11	+	29642437	29642581	non-induced
chr11	+	29642617	29642699	non-induced
chr11	+	29642805	29642888	non-induced
chr11	+	30780281	30780291	non-induced
chr11	+	30854409	30854475	non-induced
chr11	+	31770878	31770924	non-induced
chr11	+	31835371	31835376	non-induced
chr11	+	31900359	31900559	non-induced
chr11	+	31901562	31901581	non-induced
chr11	+	31959088	31959173	non-induced
chr11	+	32105431	32105510	non-induced
chr11	+	32542709	32542794	non-induced
chr11	+	34934558	34934619	VPA-induced
chr11	+	34934942	34934995	non-induced
chr11	+	40547368	40547443	non-induced
chr11	+	42234738	42234839	non-induced
chr11	+	42443906	42443909	VPA-induced
chr11	+	42444016	42444189	non-induced
chr11	+	42444247	42444458	non-induced
chr11	+	42444488	42444592	non-induced
chr11	+	42445653	42445693	non-induced
chr11	+	43247218	43247297	non-induced
chr11	+	44332456	44332485	VPA-induced
chr11	+	45665460	45665516	non-induced
chr11	+	46250437	46250490	non-induced
chr11	+	48613828	48613873	non-induced
chr11	+	49715284	49715396	non-induced
chr11	+	49838770	49838886	non-induced
chr11	+	49944858	49944927	non-induced
chr11	+	50191203	50191304	non-induced
chr11	+	51076612	51076697	non-induced
chr11	+	51433238	51433316	non-induced
chr11	+	51781143	51781223	non-induced
chr11	+	51817701	51817831	non-induced
chr11	+	52045469	52045607	non-induced
chr11	+	52045670	52045740	non-induced
chr11	+	52174341	52174445	non-induced
chr11	+	52174526	52174677	non-induced
chr11	+	52209892	52210019	non-induced
chr11	+	53333377	53333427	non-induced
chr11	+	53380877	53380919	non-induced
chr11	+	53415858	53416022	non-induced
chr11	+	54117656	54117686	non-induced
chr11	+	54117714	54117758	non-induced
chr11	+	54128405	54128506	non-induced
chr11	+	54679884	54679994	VPA-induced
chr11	+	54901040	54901042	VPA-induced
chr11	+	54911462	54911646	non-induced
chr11	+	55283158	55283215	VPA-induced
chr11	+	57615080	57615147	VPA-induced
chr11	+	57917483	57917669	non-induced
chr11	+	57985165	57985187	non-induced
chr11	+	58120663	58120727	non-induced
chr11	+	58660623	58660737	non-induced
chr11	+	58762397	58762430	non-induced
chr11	+	58768134	58768224	non-induced
chr11	+	58791583	58791633	non-induced
chr11	+	59015986	59016040	non-induced
chr11	+	59021814	59021933	non-induced
chr11	+	59475986	59476053	non-induced
chr11	+	59661513	59661618	non-induced
chr11	+	59761707	59761766	non-induced
chr11	+	60268092	60268158	non-induced
chr11	+	60351168	60351206	VPA-induced
chr11	+	60541963	60542003	VPA-induced
chr11	+	60644142	60644227	non-induced
chr11	+	60745555	60745613	VPA-induced
chr11	+	61318671	61318708	non-induced
chr11	+	61466817	61466847	non-induced
chr11	+	62094933	62095019	non-induced
chr11	+	62389421	62389519	non-induced
chr11	+	62416328	62416397	VPA-induced
chr11	+	62692912	62693095	non-induced
chr11	+	67384733	67384798	non-induced
chr11	+	67409957	67410103	non-induced
chr11	+	67779949	67779993	non-induced
chr11	+	68505552	68505622	non-induced
chr11	+	68844697	68844728	non-induced
chr11	+	68873254	68873302	VPA-induced
chr11	+	68874953	68874982	non-induced
chr11	+	68884268	68884373	non-induced
chr11	+	68901989	68902088	VPA-induced
chr11	+	68903232	68903257	VPA-induced
chr11	+	68903478	68903499	non-induced
chr11	+	68904148	68904541	non-induced
chr11	+	68904613	68904826	non-induced
chr11	+	68904860	68904973	non-induced
chr11	+	68905005	68905102	non-induced
chr11	+	68905376	68905507	non-induced
chr11	+	68905725	68905790	VPA-induced
chr11	+	68905833	68905860	non-induced
chr11	+	68908744	68908783	VPA-induced
chr11	+	69137453	69137527	non-induced
chr11	+	69137561	69137619	non-induced
chr11	+	69139765	69139853	VPA-induced
chr11	+	69140187	69140232	non-induced
chr11	+	69154257	69154361	non-induced
chr11	+	69209252	69209358	non-induced
chr11	+	69209608	69209684	non-induced
chr11	+	69652012	69652097	non-induced
chr11	+	69660118	69660178	non-induced
chr11	+	69727508	69727581	non-induced
chr11	+	69805034	69805212	non-induced
chr11	+	69858874	69859009	non-induced
chr11	+	70246109	70246192	non-induced
chr11	+	70254113	70254118	non-induced
chr11	+	70338786	70338884	non-induced
chr11	+	70376318	70376405	VPA-induced
chr11	+	70376454	70376494	non-induced
chr11	+	70460745	70460810	non-induced
chr11	+	70461003	70461104	non-induced
chr11	+	70467608	70467625	non-induced
chr11	+	70658257	70658306	non-induced
chr11	+	70833055	70833139	non-induced
chr11	+	70833357	70833443	non-induced
chr11	+	72021050	72021116	non-induced
chr11	+	72254856	72254891	VPA-induced
chr11	+	72832482	72832537	VPA-induced
chr11	+	72861364	72861381	non-induced
chr11	+	72990692	72990753	non-induced
chr11	+	74584332	74584436	non-induced
chr11	+	74739286	74739406	non-induced
chr11	+	75007494	75007498	VPA-induced
chr11	+	75007587	75007612	non-induced
chr11	+	75161950	75162098	non-induced
chr11	+	75275105	75275178	non-induced
chr11	+	75401571	75401648	non-induced
chr11	+	75444486	75444534	non-induced
chr11	+	75492771	75492820	non-induced
chr11	+	75546388	75546511	non-induced
chr11	+	75570326	75570503	non-induced
chr11	+	75572792	75572911	non-induced
chr11	+	75578102	75578308	non-induced
chr11	+	75578391	75578796	non-induced
chr11	+	75578843	75578896	non-induced
chr11	+	75578933	75579041	non-induced
chr11	+	75813434	75813491	non-induced
chr11	+	76220635	76220704	non-induced
chr11	+	76759187	76759290	non-induced
chr11	+	77160367	77160374	non-induced
chr11	+	77321205	77321245	non-induced
chr11	+	77523947	77524012	non-induced
chr11	+	77576773	77576813	non-induced
chr11	+	77744380	77744424	non-induced
chr11	+	77851434	77851527	VPA-induced
chr11	+	77991597	77991661	non-induced
chr11	+	77992195	77992272	non-induced
chr11	+	78059227	78059311	non-induced
chr11	+	78059468	78059529	non-induced
chr11	+	78075245	78075288	non-induced
chr11	+	78104349	78104381	non-induced
chr11	+	78136561	78136698	non-induced
chr11	+	78137699	78137883	non-induced
chr11	+	78138807	78138901	non-induced
chr11	+	78140187	78140225	non-induced
chr11	+	78141932	78141968	non-induced
chr11	+	78312753	78312797	non-induced
chr11	+	78325734	78325819	non-induced
chr11	+	78349968	78350008	non-induced
chr11	+	79404653	79404773	non-induced
chr11	+	79806573	79806615	non-induced
chr11	+	79967606	79967636	non-induced
chr11	+	79997353	79997404	non-induced
chr11	+	80022562	80022639	non-induced
chr11	+	80079953	80080058	non-induced
chr11	+	80114350	80114408	VPA-induced
chr11	+	80196790	80196832	non-induced
chr11	+	80242084	80242154	non-induced
chr11	+	80290536	80290570	VPA-induced
chr11	+	80293069	80293244	non-induced
chr11	+	80294256	80294395	non-induced
chr11	+	80294460	80294612	non-induced
chr11	+	82594659	82594718	non-induced
chr11	+	83116187	83116250	non-induced
chr11	+	83218479	83218508	non-induced
chr11	+	83943158	83943250	non-induced
chr11	+	84693823	84693872	non-induced
chr11	+	84771180	84771369	non-induced
chr11	+	84771593	84771671	non-induced
chr11	+	85166632	85166712	non-induced
chr11	+	86298119	86298190	non-induced
chr11	+	86497530	86497594	non-induced
chr11	+	86940545	86940639	non-induced
chr11	+	86940678	86940791	non-induced
chr11	+	87391914	87392007	non-induced
chr11	+	87551025	87551109	non-induced
chr11	+	87574043	87574083	non-induced
chr11	+	87881755	87881785	non-induced
chr11	+	88017872	88017928	non-induced
chr11	+	88835237	88835270	non-induced
chr11	+	90110757	90110841	non-induced
chr11	+	92959662	92959728	non-induced
chr11	+	93747465	93747515	non-induced
chr11	+	93905394	93905645	non-induced
chr11	+	93987233	93987369	non-induced
chr11	+	94072749	94072753	non-induced
chr11	+	94189560	94189604	non-induced
chr11	+	94515310	94515367	non-induced
chr11	+	94853740	94853804	non-induced
chr11	+	95246170	95246271	non-induced
chr11	+	95275382	95275445	non-induced
chr11	+	95354269	95354273	non-induced
chr11	+	95685787	95685819	VPA-induced
chr11	+	95896239	95896286	non-induced
chr11	+	96650437	96650515	non-induced
chr11	+	96711183	96711245	non-induced
chr11	+	96902878	96902933	non-induced
chr11	+	97544975	97544981	non-induced
chr11	+	97547132	97547152	non-induced
chr11	+	97564746	97564758	non-induced
chr11	+	97702578	97702638	non-induced
chr11	+	97888066	97888094	non-induced
chr11	+	98209973	98210014	non-induced
chr11	+	98219671	98219774	VPA-induced
chr11	+	98245109	98245186	non-induced
chr11	+	98543878	98543925	non-induced
chr11	+	98601949	98601950	non-induced
chr11	+	98602416	98602492	non-induced
chr11	+	98614811	98614887	non-induced
chr11	+	98667521	98667600	non-induced
chr11	+	98671100	98671166	VPA-induced
chr11	+	98724931	98724992	non-induced
chr11	+	99278539	99278618	non-induced
chr11	+	99793338	99793338	non-induced
chr11	+	100181266	100181305	non-induced
chr11	+	100870765	100870854	non-induced
chr11	+	100943928	100943985	non-induced
chr11	+	100948576	100948651	non-induced
chr11	+	100981399	100981512	non-induced
chr11	+	101017162	101017233	non-induced
chr11	+	101017313	101017369	non-induced
chr11	+	101107339	101107367	non-induced
chr11	+	101107635	101107748	non-induced
chr11	+	101114996	101115078	non-induced
chr11	+	101177519	101177569	non-induced
chr11	+	101329437	101329562	VPA-induced
chr11	+	101414147	101414193	non-induced
chr11	+	101526839	101526893	non-induced
chr11	+	102051093	102051172	non-induced
chr11	+	102146245	102146314	non-induced
chr11	+	102254737	102254758	non-induced
chr11	+	102291748	102291833	non-induced
chr11	+	102622915	102622935	VPA-induced
chr11	+	103053939	103054015	non-induced
chr11	+	103054949	103055071	non-induced
chr11	+	103058969	103059114	non-induced
chr11	+	103510817	103510895	non-induced
chr11	+	103510952	103511059	non-induced
chr11	+	104092857	104092897	non-induced
chr11	+	104190585	104190624	non-induced
chr11	+	104987779	104987826	non-induced
chr11	+	105789807	105789886	non-induced
chr11	+	105898199	105898285	non-induced
chr11	+	105920453	105920598	non-induced
chr11	+	106117436	106117500	non-induced
chr11	+	107340806	107340869	non-induced
chr11	+	107409241	107409264	non-induced
chr11	+	108781672	108781747	non-induced
chr11	+	109287292	109287309	non-induced
chr11	+	109510695	109510768	non-induced
chr11	+	109511753	109511890	non-induced
chr11	+	109512199	109512329	non-induced
chr11	+	109529451	109529534	non-induced
chr11	+	109529567	109529935	non-induced
chr11	+	109529963	109530228	non-induced
chr11	+	109530376	109530442	non-induced
chr11	+	109530476	109530585	non-induced
chr11	+	110260421	110260526	non-induced
chr11	+	112643502	112643541	VPA-induced
chr11	+	112647558	112647575	non-induced
chr11	+	113480595	113480643	non-induced
chr11	+	113510845	113510866	VPA-induced
chr11	+	113545712	113545781	non-induced
chr11	+	114529835	114529961	non-induced
chr11	+	114751597	114751628	non-induced
chr11	+	115024646	115024717	non-induced
chr11	+	115048804	115048865	non-induced
chr11	+	115265054	115265138	non-induced
chr11	+	115336992	115337030	non-induced
chr11	+	115465238	115465268	non-induced
chr11	+	115465453	115465533	non-induced
chr11	+	115794961	115794984	non-induced
chr11	+	116060155	116060217	non-induced
chr11	+	116244021	116244032	VPA-induced
chr11	+	116295495	116295552	non-induced
chr11	+	116532973	116533001	non-induced
chr11	+	116715071	116715157	non-induced
chr11	+	116938085	116938152	non-induced
chr11	+	116976435	116976598	non-induced
chr11	+	117516106	117516130	VPA-induced
chr11	+	117848159	117848216	non-induced
chr11	+	119129364	119129395	VPA-induced
chr11	+	119216871	119216894	non-induced
chr11	+	119464306	119464339	non-induced
chr11	+	119775128	119775191	non-induced
chr11	+	119804381	119804440	VPA-induced
chr11	+	119862614	119862707	non-induced
chr11	+	119863713	119863782	non-induced
chr11	+	119960221	119960368	non-induced
chr11	+	119960407	119960483	non-induced
chr11	+	120319412	120319467	non-induced
chr11	+	120328935	120329029	VPA-induced
chr11	+	120345951	120346002	non-induced
chr11	+	120459737	120459884	non-induced
chr11	+	120459912	120460067	non-induced
chr11	+	120534314	120534377	non-induced
chr11	+	120575233	120575298	non-induced
chr11	+	120582810	120582904	non-induced
chr11	+	121066057	121066113	non-induced
chr11	+	121296218	121296318	non-induced
chr11	+	121313262	121313329	non-induced
chr11	-	3000472	3000478	VPA-induced
chr11	-	3004605	3004614	non-induced
chr11	-	3093408	3093449	non-induced
chr11	-	3166366	3166483	non-induced
chr11	-	3271317	3271408	VPA-induced
chr11	-	3813804	3813918	VPA-induced
chr11	-	3832012	3832081	non-induced
chr11	-	3994112	3994129	non-induced
chr11	-	3994452	3994534	non-induced
chr11	-	3995281	3995458	non-induced
chr11	-	4018696	4018789	non-induced
chr11	-	4494794	4494800	non-induced
chr11	-	4604307	4604382	non-induced
chr11	-	4665900	4665906	non-induced
chr11	-	4848000	4848004	non-induced
chr11	-	4999040	4999111	non-induced
chr11	-	5607526	5607705	non-induced
chr11	-	5641134	5641164	VPA-induced
chr11	-	5662080	5662109	non-induced
chr11	-	5869714	5869724	non-induced
chr11	-	5871326	5871371	non-induced
chr11	-	5871691	5871819	non-induced
chr11	-	5965554	5965781	non-induced
chr11	-	6100122	6100234	VPA-induced
chr11	-	6167722	6167781	non-induced
chr11	-	6174819	6174907	non-induced
chr11	-	6344366	6344467	non-induced
chr11	-	6367825	6367906	non-induced
chr11	-	6368199	6368360	non-induced
chr11	-	6368503	6368810	non-induced
chr11	-	6369317	6369402	non-induced
chr11	-	6372987	6373094	non-induced
chr11	-	6526033	6526068	VPA-induced
chr11	-	12364937	12364975	non-induced
chr11	-	16408160	16408194	non-induced
chr11	-	19962370	19962495	non-induced
chr11	-	19964234	19964269	non-induced
chr11	-	20012879	20012962	non-induced
chr11	-	20149386	20149457	non-induced
chr11	-	20641495	20641520	non-induced
chr11	-	20641563	20641623	non-induced
chr11	-	20730721	20730814	non-induced
chr11	-	20731004	20731078	non-induced
chr11	-	21457279	21457411	non-induced
chr11	-	21458511	21458575	VPA-induced
chr11	-	21459747	21459878	non-induced
chr11	-	21471757	21471902	non-induced
chr11	-	22187030	22187087	non-induced
chr11	-	22882259	22882302	non-induced
chr11	-	23397918	23398078	non-induced
chr11	-	23533563	23533659	non-induced
chr11	-	23565848	23565945	non-induced
chr11	-	26110562	26110594	non-induced
chr11	-	29147239	29147304	non-induced
chr11	-	29999422	29999508	non-induced
chr11	-	29999598	29999676	non-induced
chr11	-	30010751	30010920	non-induced
chr11	-	30013918	30013995	non-induced
chr11	-	30014782	30014920	non-induced
chr11	-	30017788	30017953	non-induced
chr11	-	30549580	30549604	non-induced
chr11	-	31571837	31571886	non-induced
chr11	-	32167597	32167672	non-induced
chr11	-	33063075	33063149	non-induced
chr11	-	35647980	35648042	non-induced
chr11	-	35820625	35820628	non-induced
chr11	-	36442179	36442318	non-induced
chr11	-	40506056	40506196	non-induced
chr11	-	40508476	40508531	non-induced
chr11	-	41813753	41813885	non-induced
chr11	-	41814039	41814189	non-induced
chr11	-	41944747	41944931	non-induced
chr11	-	41945096	41945205	non-induced
chr11	-	41945340	41945582	non-induced
chr11	-	41945619	41945661	non-induced
chr11	-	41945800	41946124	non-induced
chr11	-	41946315	41946430	non-induced
chr11	-	41946459	41946675	non-induced
chr11	-	41995662	41995976	non-induced
chr11	-	41996087	41996143	non-induced
chr11	-	43239701	43239754	non-induced
chr11	-	43561458	43561524	non-induced
chr11	-	45758424	45758439	non-induced
chr11	-	45768967	45769011	non-induced
chr11	-	46007411	46007422	non-induced
chr11	-	46007499	46007592	non-induced
chr11	-	46125771	46125878	VPA-induced
chr11	-	50024223	50024364	non-induced
chr11	-	50051950	50052036	non-induced
chr11	-	50139023	50139178	non-induced
chr11	-	51449170	51449287	non-induced
chr11	-	51502136	51502180	non-induced
chr11	-	51799889	51800017	non-induced
chr11	-	51813835	51814005	non-induced
chr11	-	51814222	51814320	non-induced
chr11	-	53073561	53073592	non-induced
chr11	-	53177912	53177912	non-induced
chr11	-	53244226	53244356	non-induced
chr11	-	54601105	54601256	non-induced
chr11	-	54674087	54674126	non-induced
chr11	-	54769531	54769625	non-induced
chr11	-	54846904	54846966	non-induced
chr11	-	55233349	55233455	non-induced
chr11	-	55274621	55274736	VPA-induced
chr11	-	58745821	58745857	non-induced
chr11	-	58751919	58752061	non-induced
chr11	-	58752139	58752285	VPA-induced
chr11	-	58752359	58752468	VPA-induced
chr11	-	59005300	59005344	non-induced
chr11	-	59015861	59015932	non-induced
chr11	-	59041699	59041744	non-induced
chr11	-	59220669	59220741	non-induced
chr11	-	59220863	59220889	non-induced
chr11	-	59221055	59221229	non-induced
chr11	-	59263417	59263549	non-induced
chr11	-	59601138	59601190	non-induced
chr11	-	60040247	60040366	non-induced
chr11	-	60040471	60040492	non-induced
chr11	-	60166341	60166461	non-induced
chr11	-	60590722	60590786	non-induced
chr11	-	60692249	60692310	non-induced
chr11	-	60965332	60965358	non-induced
chr11	-	60988459	60988569	VPA-induced
chr11	-	61261948	61262067	non-induced
chr11	-	61267398	61267438	VPA-induced
chr11	-	61393136	61393205	non-induced
chr11	-	61575546	61575579	non-induced
chr11	-	61743708	61743755	non-induced
chr11	-	62352691	62352779	non-induced
chr11	-	62461542	62461566	non-induced
chr11	-	62602909	62602984	non-induced
chr11	-	63892955	63892974	non-induced
chr11	-	65601756	65601813	non-induced
chr11	-	68666541	68666636	non-induced
chr11	-	68787344	68787389	non-induced
chr11	-	69156801	69156904	non-induced
chr11	-	69182832	69182924	non-induced
chr11	-	69413260	69413376	non-induced
chr11	-	69470317	69470324	non-induced
chr11	-	69476076	69476166	non-induced
chr11	-	69479594	69479681	non-induced
chr11	-	69495413	69495453	VPA-induced
chr11	-	69793710	69793801	non-induced
chr11	-	69793975	69794107	non-induced
chr11	-	69794732	69794807	non-induced
chr11	-	69828839	69828930	non-induced
chr11	-	70051067	70051149	non-induced
chr11	-	70051365	70051458	non-induced
chr11	-	70053248	70053355	non-induced
chr11	-	70223519	70223556	VPA-induced
chr11	-	70460370	70460538	non-induced
chr11	-	70783431	70783483	non-induced
chr11	-	70796390	70796535	non-induced
chr11	-	70846033	70846330	non-induced
chr11	-	70846663	70846771	non-induced
chr11	-	70846934	70847121	non-induced
chr11	-	71949235	71949279	VPA-induced
chr11	-	72028505	72028565	non-induced
chr11	-	72080092	72080180	non-induced
chr11	-	74487477	74487610	non-induced
chr11	-	74487846	74487896	VPA-induced
chr11	-	74490018	74490114	non-induced
chr11	-	74537550	74537558	VPA-induced
chr11	-	74537793	74537884	VPA-induced
chr11	-	74710562	74710590	VPA-induced
chr11	-	74739158	74739209	non-induced
chr11	-	75003935	75003989	non-induced
chr11	-	75161776	75161838	non-induced
chr11	-	75993101	75993150	non-induced
chr11	-	76057154	76057228	non-induced
chr11	-	76230282	76230391	non-induced
chr11	-	76322928	76322932	non-induced
chr11	-	76577060	76577089	non-induced
chr11	-	76660491	76660533	VPA-induced
chr11	-	76891916	76891942	non-induced
chr11	-	77326785	77326824	non-induced
chr11	-	77893872	77893887	non-induced
chr11	-	78059194	78059230	non-induced
chr11	-	78325604	78325689	non-induced
chr11	-	78349636	78349754	non-induced
chr11	-	78381792	78381950	non-induced
chr11	-	78382337	78382438	non-induced
chr11	-	78565164	78565243	non-induced
chr11	-	79052940	79052966	non-induced
chr11	-	79317492	79317589	non-induced
chr11	-	79443353	79443353	non-induced
chr11	-	80965692	80965729	non-induced
chr11	-	81681655	81681671	non-induced
chr11	-	82684651	82684692	non-induced
chr11	-	82704008	82704125	non-induced
chr11	-	82721811	82721897	non-induced
chr11	-	83943072	83943137	non-induced
chr11	-	84326995	84327047	non-induced
chr11	-	84632949	84633024	non-induced
chr11	-	84729803	84729908	non-induced
chr11	-	85048572	85048590	VPA-induced
chr11	-	86171751	86171820	VPA-induced
chr11	-	86358215	86358312	non-induced
chr11	-	86444565	86444567	non-induced
chr11	-	86497232	86497359	non-induced
chr11	-	86508150	86508301	non-induced
chr11	-	86807123	86807213	non-induced
chr11	-	86887564	86887627	non-induced
chr11	-	87172532	87172597	non-induced
chr11	-	87793212	87793293	non-induced
chr11	-	87793488	87793582	non-induced
chr11	-	87793901	87794061	non-induced
chr11	-	87794347	87794396	non-induced
chr11	-	87794435	87794459	non-induced
chr11	-	87800991	87801036	non-induced
chr11	-	88153687	88153803	non-induced
chr11	-	88156899	88156923	non-induced
chr11	-	88816689	88816767	non-induced
chr11	-	88921974	88922063	non-induced
chr11	-	90252058	90252133	non-induced
chr11	-	90252181	90252237	non-induced
chr11	-	90548877	90548942	non-induced
chr11	-	93746976	93747051	non-induced
chr11	-	93816956	93817038	non-induced
chr11	-	93817193	93817290	non-induced
chr11	-	93829558	93829650	non-induced
chr11	-	94183203	94183302	non-induced
chr11	-	94902576	94902716	non-induced
chr11	-	95171457	95171557	non-induced
chr11	-	95574029	95574078	non-induced
chr11	-	95926651	95926698	VPA-induced
chr11	-	95936898	95937010	non-induced
chr11	-	96638819	96638874	non-induced
chr11	-	96691242	96691304	VPA-induced
chr11	-	96777698	96777813	non-induced
chr11	-	96805098	96805209	non-induced
chr11	-	97067809	97068076	non-induced
chr11	-	97370677	97370695	non-induced
chr11	-	97372340	97372395	non-induced
chr11	-	97491052	97491052	VPA-induced
chr11	-	97521685	97521708	non-induced
chr11	-	97560960	97561013	non-induced
chr11	-	97627840	97627887	non-induced
chr11	-	97643646	97643800	non-induced
chr11	-	97914739	97914765	VPA-induced
chr11	-	98190929	98190975	VPA-induced
chr11	-	98299989	98300075	non-induced
chr11	-	98300178	98300317	non-induced
chr11	-	98448505	98448565	VPA-induced
chr11	-	98590678	98590691	non-induced
chr11	-	98590722	98590744	non-induced
chr11	-	98636555	98636605	non-induced
chr11	-	99091745	99091786	non-induced
chr11	-	99279668	99279769	non-induced
chr11	-	100223471	100223473	VPA-induced
chr11	-	100276001	100276053	VPA-induced
chr11	-	100389162	100389187	non-induced
chr11	-	100389221	100389269	non-induced
chr11	-	100480895	100480985	non-induced
chr11	-	100481426	100481520	non-induced
chr11	-	100576672	100576691	non-induced
chr11	-	100599435	100599494	non-induced
chr11	-	100981139	100981154	non-induced
chr11	-	101139313	101139370	non-induced
chr11	-	101140241	101140317	non-induced
chr11	-	101163537	101163601	non-induced
chr11	-	101327451	101327513	VPA-induced
chr11	-	101846050	101846103	non-induced
chr11	-	101888205	101888290	non-induced
chr11	-	101949769	101949867	non-induced
chr11	-	102017656	102017746	non-induced
chr11	-	102046573	102046604	non-induced
chr11	-	102091411	102091476	VPA-induced
chr11	-	102150759	102150784	VPA-induced
chr11	-	102152109	102152130	non-induced
chr11	-	102178527	102178567	non-induced
chr11	-	102178924	102179020	non-induced
chr11	-	102180263	102180324	VPA-induced
chr11	-	102268755	102268864	non-induced
chr11	-	102417445	102417476	non-induced
chr11	-	102559025	102559100	non-induced
chr11	-	102742234	102742300	non-induced
chr11	-	103558979	103559031	non-induced
chr11	-	103683127	103683380	non-induced
chr11	-	103683547	103683617	non-induced
chr11	-	103815318	103815379	non-induced
chr11	-	104411783	104411806	non-induced
chr11	-	105805453	105805548	VPA-induced
chr11	-	106077616	106077687	non-induced
chr11	-	106243906	106243943	non-induced
chr11	-	106474248	106474329	non-induced
chr11	-	106649803	106649890	non-induced
chr11	-	106650168	106650208	non-induced
chr11	-	106860778	106860781	non-induced
chr11	-	107050574	107050611	non-induced
chr11	-	107332032	107332056	non-induced
chr11	-	108205175	108205294	non-induced
chr11	-	114657206	114657219	non-induced
chr11	-	115048582	115048667	non-induced
chr11	-	115138213	115138246	non-induced
chr11	-	115281209	115281302	non-induced
chr11	-	115353118	115353178	non-induced
chr11	-	115375695	115375701	non-induced
chr11	-	115465174	115465231	non-induced
chr11	-	115489408	115489474	non-induced
chr11	-	115560723	115560833	non-induced
chr11	-	115569873	115569940	VPA-induced
chr11	-	115674900	115674922	non-induced
chr11	-	115794786	115794808	VPA-induced
chr11	-	115948248	115948284	VPA-induced
chr11	-	116000053	116000206	non-induced
chr11	-	116029453	116029534	non-induced
chr11	-	116135430	116135458	non-induced
chr11	-	116167960	116168064	non-induced
chr11	-	116351593	116351689	non-induced
chr11	-	116689327	116689381	VPA-induced
chr11	-	116714403	116714408	non-induced
chr11	-	118064056	118064081	non-induced
chr11	-	118109833	118109925	VPA-induced
chr11	-	118151427	118151476	non-induced
chr11	-	118216618	118216641	non-induced
chr11	-	118351101	118351186	non-induced
chr11	-	118947553	118947603	VPA-induced
chr11	-	119161316	119161403	non-induced
chr11	-	119959995	119960024	VPA-induced
chr11	-	120012587	120012666	VPA-induced
chr11	-	120209813	120209836	non-induced
chr11	-	120298980	120299011	VPA-induced
chr11	-	120319340	120319391	non-induced
chr11	-	120328735	120328816	non-induced
chr11	-	120434173	120434191	non-induced
chr11	-	120434220	120434278	non-induced
chr11	-	120442452	120442523	VPA-induced
chr11	-	120442874	120442939	VPA-induced
chr11	-	120459674	120459726	non-induced
chr11	-	120479166	120479260	VPA-induced
chr11	-	120486296	120486339	non-induced
chr11	-	120575040	120575104	non-induced
chr11	-	120645448	120645549	VPA-induced
chr11	-	120657673	120657729	non-induced
chr11	-	120852317	120852426	non-induced
chr11	-	120852578	120852654	VPA-induced
chr11	-	121090361	121090387	non-induced
chr11	-	121215636	121215760	non-induced
chr11	-	121249421	121249579	non-induced
chr12	+	3110020	3110056	non-induced
chr12	+	4234388	4234422	non-induced
chr12	+	4599818	4599867	non-induced
chr12	+	4776100	4776155	non-induced
chr12	+	4824338	4824408	non-induced
chr12	+	8214903	8215019	non-induced
chr12	+	8928771	8928979	non-induced
chr12	+	12268937	12269015	non-induced
chr12	+	13250678	13250694	non-induced
chr12	+	16660204	16660490	non-induced
chr12	+	16660517	16660649	non-induced
chr12	+	16817755	16817781	non-induced
chr12	+	16901627	16901746	VPA-induced
chr12	+	16901774	16901801	non-induced
chr12	+	16901863	16902002	non-induced
chr12	+	17273349	17273431	non-induced
chr12	+	17888684	17888735	non-induced
chr12	+	21117595	21117664	VPA-induced
chr12	+	21292184	21292305	non-induced
chr12	+	21549133	21549174	non-induced
chr12	+	25183442	25183476	non-induced
chr12	+	25516438	25516506	non-induced
chr12	+	25659779	25659827	non-induced
chr12	+	29334469	29334552	non-induced
chr12	+	29360060	29360141	non-induced
chr12	+	29436663	29436779	non-induced
chr12	+	30213227	30213440	non-induced
chr12	+	30219437	30219471	non-induced
chr12	+	31269288	31269353	non-induced
chr12	+	33639055	33639123	non-induced
chr12	+	33832641	33832673	non-induced
chr12	+	34114455	34114499	non-induced
chr12	+	35731855	35731889	non-induced
chr12	+	36883711	36883792	non-induced
chr12	+	38607284	38607336	non-induced
chr12	+	38607363	38607506	non-induced
chr12	+	39506828	39506908	non-induced
chr12	+	41172639	41172682	non-induced
chr12	+	45370136	45370179	non-induced
chr12	+	45429844	45429959	non-induced
chr12	+	50484910	50484944	VPA-induced
chr12	+	52449222	52449294	non-induced
chr12	+	52478504	52478574	non-induced
chr12	+	52694303	52694414	non-induced
chr12	+	52791972	52792038	non-induced
chr12	+	52792167	52792204	non-induced
chr12	+	53604992	53605073	non-induced
chr12	+	53800293	53800399	non-induced
chr12	+	56404231	56404262	non-induced
chr12	+	56499811	56499881	non-induced
chr12	+	56937337	56937382	non-induced
chr12	+	60167901	60167975	non-induced
chr12	+	60230712	60230785	non-induced
chr12	+	60232417	60232485	non-induced
chr12	+	66137297	66137363	non-induced
chr12	+	70285144	70285202	non-induced
chr12	+	70342834	70342895	non-induced
chr12	+	70397645	70397793	non-induced
chr12	+	70825909	70825966	non-induced
chr12	+	71008702	71008794	non-induced
chr12	+	71008821	71008924	non-induced
chr12	+	71554085	71554148	non-induced
chr12	+	71926422	71926501	non-induced
chr12	+	72149306	72149389	non-induced
chr12	+	72932044	72932147	VPA-induced
chr12	+	73187044	73187146	non-induced
chr12	+	73637331	73637399	non-induced
chr12	+	73862197	73862304	non-induced
chr12	+	74224683	74224743	non-induced
chr12	+	75008974	75008994	non-induced
chr12	+	75065473	75065519	non-induced
chr12	+	75098691	75098826	non-induced
chr12	+	75385269	75385319	non-induced
chr12	+	76409367	76409381	non-induced
chr12	+	76409408	76409435	non-induced
chr12	+	77356366	77356446	non-induced
chr12	+	77425815	77425927	non-induced
chr12	+	77505398	77505405	non-induced
chr12	+	77866455	77866611	non-induced
chr12	+	77938400	77938461	non-induced
chr12	+	81564187	81564229	non-induced
chr12	+	81891518	81891625	VPA-induced
chr12	+	82046491	82046538	non-induced
chr12	+	82051399	82051408	non-induced
chr12	+	83270404	83270466	non-induced
chr12	+	83271274	83271315	non-induced
chr12	+	83551927	83552040	non-induced
chr12	+	83718549	83718632	non-induced
chr12	+	84973170	84973269	non-induced
chr12	+	85328827	85328837	non-induced
chr12	+	85455234	85455326	non-induced
chr12	+	85626280	85626356	non-induced
chr12	+	85658031	85658116	non-induced
chr12	+	86114212	86114246	VPA-induced
chr12	+	86311859	86311886	non-induced
chr12	+	86451776	86451871	non-induced
chr12	+	86560429	86560498	non-induced
chr12	+	86815643	86815673	non-induced
chr12	+	86939944	86940147	non-induced
chr12	+	86955305	86955307	non-induced
chr12	+	87165882	87165977	non-induced
chr12	+	88367241	88367243	non-induced
chr12	+	88607624	88607721	non-induced
chr12	+	88784853	88784914	VPA-induced
chr12	+	89598954	89599119	non-induced
chr12	+	89599220	89599291	non-induced
chr12	+	89961298	89961361	VPA-induced
chr12	+	91050819	91050958	non-induced
chr12	+	91051246	91051258	non-induced
chr12	+	91310414	91310474	non-induced
chr12	+	91310710	91310761	non-induced
chr12	+	91571183	91571186	non-induced
chr12	+	91572054	91572090	VPA-induced
chr12	+	91572998	91573091	non-induced
chr12	+	98161258	98161269	non-induced
chr12	+	101348348	101348424	non-induced
chr12	+	101437735	101437899	VPA-induced
chr12	+	101445024	101445144	non-induced
chr12	+	101445216	101445380	non-induced
chr12	+	101445464	101445644	non-induced
chr12	+	101445681	101446096	non-induced
chr12	+	101446134	101446720	non-induced
chr12	+	101446755	101446898	non-induced
chr12	+	101446935	101447141	non-induced
chr12	+	101447207	101447275	non-induced
chr12	+	101447341	101447460	non-induced
chr12	+	101447488	101447641	non-induced
chr12	+	101447669	101448003	non-induced
chr12	+	102017304	102017339	non-induced
chr12	+	102321915	102322001	non-induced
chr12	+	103367190	103367274	non-induced
chr12	+	103793106	103793188	non-induced
chr12	+	103996186	103996232	non-induced
chr12	+	104626871	104626948	non-induced
chr12	+	106270837	106270910	non-induced
chr12	+	106692026	106692104	non-induced
chr12	+	106923564	106923641	non-induced
chr12	+	107022897	107022972	non-induced
chr12	+	107248475	107248578	non-induced
chr12	+	109572438	109572611	VPA-induced
chr12	+	109661291	109661388	non-induced
chr12	+	110782814	110783164	non-induced
chr12	+	110783599	110783610	non-induced
chr12	+	110783770	110783814	non-induced
chr12	+	110796966	110797464	non-induced
chr12	+	110797637	110797758	non-induced
chr12	+	110797914	110798004	non-induced
chr12	+	110798137	110798230	non-induced
chr12	+	110798368	110798436	non-induced
chr12	+	110798467	110798644	non-induced
chr12	+	110798776	110798911	non-induced
chr12	+	110798961	110799010	non-induced
chr12	+	110799038	110799097	non-induced
chr12	+	110799697	110799889	non-induced
chr12	+	110799933	110800180	non-induced
chr12	+	110800208	110800270	non-induced
chr12	+	110800327	110800389	non-induced
chr12	+	110800421	110800479	non-induced
chr12	+	110800509	110800706	non-induced
chr12	+	110800832	110801009	non-induced
chr12	+	110801168	110801305	non-induced
chr12	+	110801336	110801462	non-induced
chr12	+	110801966	110802015	non-induced
chr12	+	110802179	110802282	non-induced
chr12	+	110802311	110802629	non-induced
chr12	+	110802660	110802854	non-induced
chr12	+	110802887	110803305	non-induced
chr12	+	110803412	110803481	non-induced
chr12	+	110803510	110803636	non-induced
chr12	+	110805152	110805376	non-induced
chr12	+	110805412	110806001	non-induced
chr12	+	110806043	110806427	non-induced
chr12	+	110806458	110806494	non-induced
chr12	+	110806733	110806830	non-induced
chr12	+	110809850	110809910	non-induced
chr12	+	110911336	110911337	non-induced
chr12	+	111685374	111685434	non-induced
chr12	+	111723924	111723962	non-induced
chr12	+	111839638	111839721	non-induced
chr12	+	111904949	111905026	non-induced
chr12	+	111905055	111905103	non-induced
chr12	+	111976196	111976234	non-induced
chr12	+	112404636	112404668	non-induced
chr12	+	112776375	112776471	non-induced
chr12	+	112812680	112812762	VPA-induced
chr12	+	112916296	112916387	VPA-induced
chr12	+	112951476	112951560	non-induced
chr12	+	112997042	112997159	VPA-induced
chr12	+	113032907	113033075	non-induced
chr12	+	113858255	113858288	non-induced
chr12	+	113883044	113883061	non-induced
chr12	+	113883104	113883162	non-induced
chr12	+	113983789	113983903	non-induced
chr12	+	113984136	113984220	non-induced
chr12	+	113984247	113984301	VPA-induced
chr12	+	114047134	114047186	non-induced
chr12	+	114214716	114214752	non-induced
chr12	+	114378369	114378461	non-induced
chr12	+	114378680	114378794	non-induced
chr12	+	114378898	114378938	non-induced
chr12	+	114390261	114390261	non-induced
chr12	+	117519658	117519727	non-induced
chr12	+	117519792	117519814	non-induced
chr12	+	117724156	117724337	non-induced
chr12	+	118772323	118772401	non-induced
chr12	-	3110042	3110053	non-induced
chr12	-	3309881	3309989	VPA-induced
chr12	-	4484006	4484048	non-induced
chr12	-	6594865	6594866	non-induced
chr12	-	7857885	7857886	non-induced
chr12	-	8505373	8505384	non-induced
chr12	-	8506803	8506819	non-induced
chr12	-	11332089	11332146	non-induced
chr12	-	11443330	11443486	non-induced
chr12	-	12948558	12948605	VPA-induced
chr12	-	12948643	12948677	non-induced
chr12	-	13255936	13256036	non-induced
chr12	-	14158129	14158156	VPA-induced
chr12	-	14158850	14158924	VPA-induced
chr12	-	17183351	17183393	VPA-induced
chr12	-	21423091	21423127	non-induced
chr12	-	21423345	21423496	non-induced
chr12	-	25516160	25516198	non-induced
chr12	-	25780929	25780960	non-induced
chr12	-	27141299	27141301	non-induced
chr12	-	32036247	32036313	non-induced
chr12	-	32319495	32319535	non-induced
chr12	-	32398679	32398814	non-induced
chr12	-	32635085	32635110	non-induced
chr12	-	32746049	32746210	non-induced
chr12	-	36219619	36219704	non-induced
chr12	-	36742029	36742041	non-induced
chr12	-	36742143	36742214	non-induced
chr12	-	36768879	36768911	VPA-induced
chr12	-	36769042	36769166	non-induced
chr12	-	36883344	36883430	non-induced
chr12	-	40949756	40949823	non-induced
chr12	-	41172317	41172399	non-induced
chr12	-	42212535	42212620	non-induced
chr12	-	52710725	52710788	non-induced
chr12	-	53072255	53072285	VPA-induced
chr12	-	55757471	55757632	non-induced
chr12	-	55796759	55796886	non-induced
chr12	-	55896655	55896677	non-induced
chr12	-	55963854	55963899	non-induced
chr12	-	55993823	55993903	non-induced
chr12	-	56403648	56403716	non-induced
chr12	-	56403921	56403983	non-induced
chr12	-	57446802	57446889	non-induced
chr12	-	60112859	60112995	non-induced
chr12	-	60162398	60162460	non-induced
chr12	-	60320440	60320498	VPA-induced
chr12	-	66174858	66175001	non-induced
chr12	-	68160209	68160209	non-induced
chr12	-	70260098	70260150	non-induced
chr12	-	70285000	70285071	non-induced
chr12	-	70298121	70298154	non-induced
chr12	-	70458108	70458169	non-induced
chr12	-	70683997	70684026	non-induced
chr12	-	71088039	71088097	non-induced
chr12	-	72237602	72237690	non-induced
chr12	-	73312765	73312925	non-induced
chr12	-	73313041	73313204	non-induced
chr12	-	73313233	73313255	non-induced
chr12	-	73313359	73313530	non-induced
chr12	-	73337536	73337778	non-induced
chr12	-	73765753	73765827	non-induced
chr12	-	75905166	75905169	non-induced
chr12	-	76697156	76697243	VPA-induced
chr12	-	76732322	76732331	non-induced
chr12	-	76836628	76836717	non-induced
chr12	-	77811088	77811136	VPA-induced
chr12	-	77899000	77899036	non-induced
chr12	-	77923353	77923512	VPA-induced
chr12	-	78063149	78063236	non-induced
chr12	-	79962483	79962605	non-induced
chr12	-	80272693	80272746	non-induced
chr12	-	80273370	80273471	non-induced
chr12	-	80273590	80273702	non-induced
chr12	-	80292807	80292869	non-induced
chr12	-	80397266	80397282	non-induced
chr12	-	81213999	81214001	non-induced
chr12	-	81268789	81268823	non-induced
chr12	-	81744790	81744833	non-induced
chr12	-	82586041	82586116	non-induced
chr12	-	82633835	82633908	non-induced
chr12	-	82695960	82695996	non-induced
chr12	-	84828671	84828676	non-induced
chr12	-	85262758	85262856	non-induced
chr12	-	85958297	85958350	non-induced
chr12	-	86113820	86114110	non-induced
chr12	-	86680312	86680338	non-induced
chr12	-	86715648	86715670	non-induced
chr12	-	87165472	87165533	non-induced
chr12	-	87165780	87165864	non-induced
chr12	-	88443447	88443484	non-induced
chr12	-	88488389	88488422	non-induced
chr12	-	88607136	88607253	non-induced
chr12	-	88729123	88729240	non-induced
chr12	-	88784776	88784812	non-induced
chr12	-	88813222	88813282	non-induced
chr12	-	91963023	91963116	non-induced
chr12	-	91977476	91977479	non-induced
chr12	-	93087528	93087614	non-induced
chr12	-	100139650	100139681	non-induced
chr12	-	101397799	101397850	non-induced
chr12	-	101443857	101443902	VPA-induced
chr12	-	101758837	101759047	non-induced
chr12	-	101963279	101963342	non-induced
chr12	-	102321668	102321686	non-induced
chr12	-	102321871	102321906	non-induced
chr12	-	103151333	103151357	non-induced
chr12	-	103213898	103213963	VPA-induced
chr12	-	103677866	103678040	non-induced
chr12	-	103981814	103981880	non-induced
chr12	-	103995877	103996015	non-induced
chr12	-	104663947	104664079	non-induced
chr12	-	106270428	106270526	non-induced
chr12	-	109417400	109417561	non-induced
chr12	-	110132315	110132376	VPA-induced
chr12	-	110306419	110306456	VPA-induced
chr12	-	111933928	111934016	non-induced
chr12	-	111934052	111934081	non-induced
chr12	-	111934586	111934681	non-induced
chr12	-	112079130	112079152	non-induced
chr12	-	112111509	112111548	non-induced
chr12	-	112127302	112127386	non-induced
chr12	-	112615647	112615726	non-induced
chr12	-	112615833	112615927	non-induced
chr12	-	112743273	112743323	non-induced
chr12	-	112776117	112776156	non-induced
chr12	-	112812540	112812607	non-induced
chr12	-	112908538	112908786	non-induced
chr12	-	112951165	112951482	non-induced
chr12	-	113201478	113201484	VPA-induced
chr12	-	113205162	113205273	VPA-induced
chr12	-	113749320	113749370	VPA-induced
chr12	-	114180320	114180361	non-induced
chr12	-	114238627	114238681	non-induced
chr12	-	117501438	117501522	non-induced
chr12	-	118627496	118627496	non-induced
chr13	+	9093150	9093179	VPA-induced
chr13	+	12487614	12487680	non-induced
chr13	+	12658118	12658149	non-induced
chr13	+	13876593	13876661	non-induced
chr13	+	14046871	14046909	non-induced
chr13	+	14156017	14156078	non-induced
chr13	+	14705486	14705547	non-induced
chr13	+	14722524	14722567	non-induced
chr13	+	18809132	18809181	non-induced
chr13	+	19040220	19040285	non-induced
chr13	+	20564936	20564972	non-induced
chr13	+	20840217	20840217	non-induced
chr13	+	21570718	21570799	non-induced
chr13	+	23622954	23622955	non-induced
chr13	+	23776050	23776089	non-induced
chr13	+	24904880	24905122	non-induced
chr13	+	24905513	24905572	non-induced
chr13	+	24923537	24923588	non-induced
chr13	+	25287870	25287945	non-induced
chr13	+	30751939	30751978	non-induced
chr13	+	34129468	34129528	non-induced
chr13	+	34967359	34967534	non-induced
chr13	+	36209724	36209753	non-induced
chr13	+	38129119	38129168	non-induced
chr13	+	38296805	38296830	non-induced
chr13	+	41096596	41096667	non-induced
chr13	+	41111639	41111703	non-induced
chr13	+	41345131	41345311	non-induced
chr13	+	41345504	41345532	non-induced
chr13	+	42776885	42776981	non-induced
chr13	+	42810504	42810537	non-induced
chr13	+	42895218	42895299	non-induced
chr13	+	43493732	43493829	non-induced
chr13	+	43626299	43626300	non-induced
chr13	+	44826655	44826702	non-induced
chr13	+	45602786	45602910	non-induced
chr13	+	45602948	45603035	non-induced
chr13	+	46597469	46597553	non-induced
chr13	+	48356481	48356488	non-induced
chr13	+	49063479	49063617	non-induced
chr13	+	49063741	49063790	non-induced
chr13	+	49704453	49704475	non-induced
chr13	+	49777475	49777535	non-induced
chr13	+	50513242	50513264	non-induced
chr13	+	51196198	51196335	non-induced
chr13	+	51942046	51942047	non-induced
chr13	+	54167167	54167301	non-induced
chr13	+	54397685	54397818	non-induced
chr13	+	54397849	54398067	VPA-induced
chr13	+	54398094	54398185	non-induced
chr13	+	54472493	54472602	non-induced
chr13	+	54472701	54472860	VPA-induced
chr13	+	54481035	54481067	non-induced
chr13	+	54481183	54481196	non-induced
chr13	+	54485188	54485234	non-induced
chr13	+	54691551	54691615	VPA-induced
chr13	+	54723132	54723198	non-induced
chr13	+	54890677	54890871	non-induced
chr13	+	55107324	55107351	non-induced
chr13	+	55206630	55206705	non-induced
chr13	+	55313031	55313096	non-induced
chr13	+	55313131	55313216	non-induced
chr13	+	55423351	55423390	non-induced
chr13	+	55471092	55471122	non-induced
chr13	+	55546672	55546728	non-induced
chr13	+	55694485	55694585	non-induced
chr13	+	55701394	55701490	non-induced
chr13	+	55736358	55736395	non-induced
chr13	+	55794449	55794532	non-induced
chr13	+	55815991	55816129	non-induced
chr13	+	55828706	55828727	non-induced
chr13	+	58258962	58259048	non-induced
chr13	+	58909224	58909288	VPA-induced
chr13	+	58910028	58910116	non-induced
chr13	+	59234737	59234739	non-induced
chr13	+	59686617	59686681	non-induced
chr13	+	59686721	59686824	non-induced
chr13	+	60863292	60863340	non-induced
chr13	+	63066236	63066275	non-induced
chr13	+	64263200	64263220	non-induced
chr13	+	65380106	65380162	non-induced
chr13	+	67034050	67034141	non-induced
chr13	+	68736291	68736352	non-induced
chr13	+	69750885	69750965	non-induced
chr13	+	69948722	69948771	non-induced
chr13	+	73468418	73468510	non-induced
chr13	+	73741413	73741593	non-induced
chr13	+	74075240	74075329	non-induced
chr13	+	74146853	74146953	VPA-induced
chr13	+	74171173	74171306	non-induced
chr13	+	74172767	74172984	non-induced
chr13	+	74487726	74487834	non-induced
chr13	+	75227258	75227329	non-induced
chr13	+	75782310	75782324	VPA-induced
chr13	+	75844941	75844986	non-induced
chr13	+	75977293	75977371	non-induced
chr13	+	76236216	76236240	non-induced
chr13	+	77274771	77274837	non-induced
chr13	+	77578169	77578170	non-induced
chr13	+	81922226	81922320	non-induced
chr13	+	83663489	83663562	non-induced
chr13	+	83663865	83663975	non-induced
chr13	+	83805561	83805587	non-induced
[truncated: 7,829 more rows]
