# Supplementary material for: Remodeling of retrotransposon elements during epigenetic induction of adult visual cortical plasticity by HDAC inhibitors
Source: Epigenetics Chromatin. 2015 Dec 14;8:55. doi: 10.1186/s13072-015-0043-3 (PMC4678690; doi:10.1186/s13072-015-0043-3)
Supplement: Supplementary file 4 — 10.1186/s13072-015-0043-3 Complete list of GO-terms. [file 13072_2015_43_MOESM4_ESM.xlsx]

## Sheet: Sheet1
GO-terms enriched in VPA induced genes	GO-terms enriched in non-induced genes	Indicated in Figure 2D
cytoplasm	G-protein coupled receptor activity
intracellular	receptor activity
intracellular part	rhodopsin-like receptor activity
protein modification process	cytoplasmic part
post-translational protein modification	intracellular part
cytoplasmic part	intracellular
biopolymer modification	transmembrane receptor activity
protein binding	organelle
transport	intracellular membrane-bound organelle
organelle	cytoplasm
intracellular organelle	intracellular organelle
membrane-bound organelle	membrane-bound organelle
transmission of nerve impulse	sensory perception of chemical stimulus
intracellular membrane-bound organelle	mitochondrion
cell	cellular metabolic process
cell part	primary metabolic process
establishment of localization	ribonucleoprotein complex
phosphorus metabolic process	macromolecule metabolic process
phosphate metabolic process	biosynthetic process
localization	protein metabolic process
kinase activity	cellular protein metabolic process
purine ribonucleotide binding	RNA processing
ribonucleotide binding	cellular macromolecule metabolic process
vesicle-mediated transport	macromolecular complex
nucleotide binding	structural constituent of ribosome
transferase activity, transferring phosphorus-containing groups	mitochondrial part
purine nucleotide binding	cell part
phosphotransferase activity, alcohol group as acceptor	cell
phosphorylation	ribonucleoprotein complex biogenesis and assembly
synaptic transmission	cellular biosynthetic process	X
nervous system development	ribosome	X
intracellular signaling cascade	protein transport
establishment of cellular localization	endoplasmic reticulum
membrane organization and biogenesis	organelle membrane
cellular localization	RNA binding
biopolymer metabolic process	translation
NADH dehydrogenase activity	macromolecule localization
NADH dehydrogenase (quinone) activity	macromolecule biosynthetic process
NADH dehydrogenase (ubiquinone) activity	establishment of protein localization
protein transport	intracellular organelle part
cell-cell signaling	protein localization
cellular component organization and biogenesis	organelle part
protein serine/threonine kinase activity	mitochondrial membrane
cellular macromolecule metabolic process	mitochondrial envelope
protein metabolic process	intracellular transport
adenyl ribonucleotide binding	RNA splicing
oxidoreductase activity, acting on NADH or NADPH, quinone or similar compound as acceptor	mitochondrial inner membrane
ATP binding	cytosol
ubiquitin cycle	organelle inner membrane
protein kinase activity	cellular component organization and biogenesis
cellular protein metabolic process	ribosome biogenesis and assembly
protein amino acid phosphorylation	envelope
neuron projection	organelle envelope	X
macromolecule localization	cellular localization
membrane invagination	establishment of cellular localization
endocytosis	mRNA metabolic process
establishment of protein localization	nucleus
negative regulation of transcription from RNA polymerase II promoter	mRNA processing
adenyl nucleotide binding	protein transporter activity
vesicle	intracellular protein transport
intracellular transport	biopolymer metabolic process
protein complex	gene expression
neurotransmitter transport	nucleotide binding	X
lipid binding	transport
negative regulation of transcription	ligase activity
transferase activity	hydrolase activity, acting on acid anhydrides, in phosphorus-containing anhydrides
cytoplasmic vesicle	pyrophosphatase activity
neurotransmitter secretion	hydrolase activity, acting on acid anhydrides	X
histone deacetylase complex	ribosomal subunit	X
regulated secretory pathway	spliceosome
protein localization	establishment of localization
oxidoreductase activity, acting on NADH or NADPH	nucleoside-triphosphatase activity
oxidoreductase activity, acting on paired donors, with oxidation of a pair of donors resulting in the reduction of molecular oxygen to two molecules of water	protein folding
small GTPase mediated signal transduction	Golgi apparatus
cellular metabolic process	vesicle-mediated transport
organelle membrane	translation factor activity, nucleic acid binding
neuron development	cofactor metabolic process	X
macromolecule metabolic process	mitochondrial lumen
negative regulation of transcription, DNA-dependent	rRNA metabolic process
organelle part	rRNA processing
negative regulation of nucleobase, nucleoside, nucleotide and nucleic acid metabolic process	mitochondrial matrix
protein transporter activity	ubiquitin cycle
axon cargo transport	biopolymer modification	X
glutamate signaling pathway	hydrogen ion transmembrane transporter activity
secretory pathway	purine nucleotide binding
negative regulation of metabolic process	protein-RNA complex assembly
neuron differentiation	nucleoside triphosphate biosynthetic process	X
intracellular protein transport	GTP binding
regulation of neurotransmitter levels	localization	X
generation of neurons	monovalent inorganic cation transmembrane transporter activity	X
intracellular organelle part	purine nucleotide biosynthetic process
primary metabolic process	purine ribonucleoside triphosphate biosynthetic process
synapse part	purine nucleoside triphosphate biosynthetic process	X
neurogenesis	ribonucleoside triphosphate biosynthetic process	X
electron carrier activity	protein modification process
coated pit	tRNA metabolic process
lipid kinase activity	ribonucleoside triphosphate metabolic process
cellular morphogenesis during differentiation	ribonucleotide binding
protein kinase cascade	purine ribonucleotide binding
learning and/or memory	protein complex	X
cell projection	guanyl ribonucleotide binding
axonogenesis	guanyl nucleotide binding	X
regulation of the force of heart contraction	purine nucleotide metabolic process
heart contraction	cytosolic part
heart process	mitochondrial ribosome
cell development	organellar ribosome
diacylglycerol binding	coenzyme metabolic process
Sin3 complex	purine ribonucleoside triphosphate metabolic process
negative regulation of anti-apoptosis	nucleoside triphosphate metabolic process
axon midline choice point recognition	nucleobase, nucleoside, nucleotide and nucleic acid metabolic process	X
synaptic vesicle transport	purine ribonucleotide metabolic process	X
cytoskeletal protein binding	proton-transporting two-sector ATPase complex
coated vesicle	purine ribonucleotide biosynthetic process
generation of a signal involved in cell-cell signaling	organelle organization and biogenesis
membrane	Golgi apparatus part
regulation of biological process	purine nucleoside triphosphate metabolic process
clathrin-coated vesicle	unfolded protein binding
metal ion binding	Golgi vesicle transport
envelope	endosome
organelle envelope	cofactor biosynthetic process
Golgi apparatus	ATP biosynthetic process
auxiliary transport protein activity	hydrogen ion transporting ATP synthase activity, rotational mechanism
channel regulator activity	nucleoside phosphate metabolic process
protein kinase C activity	cation-transporting ATPase activity
neurite development	hydrogen ion transporting ATPase activity, rotational mechanism	X
regulation of heart contraction	proton transport
biological regulation	ribonucleotide metabolic process
axon	ATP synthesis coupled proton transport	X
regulation of catalytic activity	energy coupled proton transport, down electrochemical gradient
cell part morphogenesis	acid-amino acid ligase activity
cell projection organization and biogenesis	oxidative phosphorylation
cell projection morphogenesis	cell redox homeostasis
nucleus	hydrolase activity
neuron morphogenesis during differentiation	macromolecular complex assembly	X
neurite morphogenesis	ribonucleotide biosynthetic process	X
ion binding	ATP metabolic process
SNARE binding	ligase activity, forming carbon-nitrogen bonds
cell morphogenesis	cellular component assembly
cellular structure morphogenesis	small conjugating protein ligase activity
NADPH regeneration	small ribosomal subunit
pentose-phosphate shunt	vacuole
regulation of GTPase activity	coenzyme biosynthetic process
chromatin modification	cellular macromolecule catabolic process	X
phospholipid binding	translation initiation factor activity
endomembrane system	hydrogen transport
organelle lumen	inorganic cation transmembrane transporter activity
membrane-enclosed lumen	cellular catabolic process
regulation of a molecular function	group transfer coenzyme metabolic process
macromolecular complex	ubiquitin-protein ligase activity
Ras protein signal transduction	small protein conjugating enzyme activity
phorbol ester receptor activity	nucleolus
nuclear lumen	coated membrane
nucleoside-triphosphatase activity	membrane coat
negative regulation of cellular metabolic process	GTPase activity
GTPase activity	cytosolic ribosome (sensu Eukaryota)
enzyme activator activity	heat shock protein binding
substrate-specific transporter activity	post-translational protein modification
small GTPase regulator activity	lipid biosynthetic process
synaptic vesicle	transferase activity	X
inositol or phosphatidylinositol kinase activity	cellular lipid metabolic process
cation:amino acid symporter activity	translational initiation
ciliary rootlet	aminoacyl-tRNA ligase activity
neuron maturation	ligase activity, forming carbon-oxygen bonds	X
	ligase activity, forming aminoacyl-tRNA and related compounds
	protein binding
	cellular protein catabolic process
	endomembrane system
	proteolysis involved in cellular protein catabolic process
	acetyl-CoA metabolic process
	amino acid activation
	tRNA aminoacylation
	tRNA aminoacylation for protein translation
	threonine endopeptidase activity
	macromolecule catabolic process
	large ribosomal subunit
	RNA metabolic process
	transferase activity, transferring one-carbon groups
	methyltransferase activity
	ATPase activity, coupled to transmembrane movement of ions
	ER to Golgi vesicle-mediated transport
	non-membrane-bound organelle
	intracellular non-membrane-bound organelle
	proteasome complex (sensu Eukaryota)
	lytic vacuole
	lysosome
	proton-transporting ATP synthase complex
	ubiquitin-dependent protein catabolic process
	modification-dependent macromolecule catabolic process
	modification-dependent protein catabolic process
	exonuclease activity
	ATPase activity
	carboxylic acid metabolic process
	organic acid metabolic process
	electron carrier activity
	nucleolar part
	RNA splicing, via transesterification reactions
	RNA splicing, via transesterification reactions with bulged adenosine as nucleophile
	nuclear mRNA splicing, via spliceosome
	generation of precursor metabolites and energy
	tRNA processing
	proteasome core complex (sensu Eukaryota)
	secretory pathway
	adenyl nucleotide binding
	microtubule-based process
	biopolymer catabolic process
	cellular respiration
	spliceosome assembly
	ATPase activity, coupled
	microtubule cytoskeleton organization and biogenesis
	protein catabolic process
	aerobic respiration
	tricarboxylic acid cycle
	translation elongation factor activity
	selenium binding
	catabolic process
	substrate-specific transporter activity
	cytoplasmic membrane-bound vesicle
	membrane-bound vesicle
	lipid metabolic process
	mitochondrial membrane part
	oxidoreductase activity
	nucleic acid binding
	P-P-bond-hydrolysis-driven transmembrane transporter activity
	primary active transmembrane transporter activity
	secretion by cell
	acetyl-CoA catabolic process
	nucleobase, nucleoside and nucleotide metabolic process
	magnesium ion binding
	autophagy
	adenyl ribonucleotide binding
	metal cluster binding
	iron-sulfur cluster binding
	cytoplasmic vesicle membrane
	nuclear part
	sterol metabolic process
	vesicle
	coated vesicle membrane
	exosome (RNase complex)
	ribonuclease P activity
	nucleobase, nucleoside, nucleotide kinase activity
	organellar large ribosomal subunit
	exonuclease activity, active with either ribo- or deoxyribonucleic acids and producing 5'-phosphomonoesters
	mitochondrial large ribosomal subunit
	nucleotide metabolic process
	cellular homeostasis
	isomerase activity
	nuclease activity
	ribonucleoprotein binding
	protein polymerization
	cytoplasmic vesicle
	vesicle coat
	ATP binding
	sterol biosynthetic process
	small GTPase mediated signal transduction
	alcohol metabolic process
	nucleotide biosynthetic process
	protein modification by small protein conjugation
	trans-Golgi network
	cofactor catabolic process
	cytoskeletal regulatory protein binding
	proton-transporting two-sector ATPase complex, catalytic domain
	manganese ion binding
	protein ubiquitination
	cytoplasmic vesicle part
	ATPase activity, coupled to transmembrane movement of substances
	ATPase activity, coupled to movement of substances
	amine metabolic process
	microtubule cytoskeleton
	oxidoreductase activity, acting on diphenols and related substances as donors
	oxidoreductase activity, acting on diphenols and related substances as donors, cytochrome as acceptor
	ubiquinol-cytochrome-c reductase activity
	mitochondrial respiratory chain
	hydrolase activity, acting on acid anhydrides, catalyzing transmembrane movement of substances
	endoribonuclease activity, producing 5'-phosphomonoesters
	amino acid and derivative metabolic process
	nitrogen compound metabolic process
	hydrolase activity, acting on ester bonds
	oxidoreductase activity, acting on the CH-CH group of donors
	dephosphorylation
	phosphoric monoester hydrolase activity
	coenzyme catabolic process
	proton-transporting ATP synthase complex, catalytic core F(1)
	flagellum biogenesis
	protein complex assembly
	coated vesicle
	protein amino acid dephosphorylation
	protein phosphatase regulator activity
	proton-transporting ATP synthase complex, coupling factor F(o)
	tRNA-specific ribonuclease activity
	proton-transporting two-sector ATPase complex, proton-transporting domain
	RNA splicing factor activity, transesterification mechanism
	tRNA binding
	oxidoreductase activity, acting on sulfur group of donors, disulfide as acceptor
	endonuclease activity, active with either ribo- or deoxyribonucleic acids and producing 5'-phosphomonoesters
	amino acid metabolic process
	protein transmembrane transporter activity
	phospholipid biosynthetic process
	cell cycle
	cofactor binding
	lipoprotein biosynthetic process
	vesicle membrane
	response to DNA damage stimulus
	Golgi-associated vesicle
	3'-5' exonuclease activity
	fatty acid oxidation
	protein serine/threonine phosphatase activity
	mRNA splice site selection
	exoribonuclease activity
	exoribonuclease activity, producing 5'-phosphomonoesters
	macroautophagy
	ribonuclease activity
	clathrin coat
	small subunit processome
	branched chain family amino acid catabolic process
	lipoic acid binding
	carboxylic acid binding
	peroxisomal transport
	ligand-dependent nuclear receptor binding
	protein targeting to peroxisome
	chaperone binding
	protein serine/threonine phosphatase complex
	outer membrane
	cholesterol metabolic process
	signalosome
	3'-5'-exoribonuclease activity
	COPI vesicle coat
	intramolecular transferase activity, phosphotransferases
	COPI coated vesicle membrane
	soluble fraction
	protein disulfide oxidoreductase activity
	branched chain family amino acid metabolic process
	chaperonin-containing T-complex
	flagellum organization and biogenesis
	mannosyltransferase activity
	negative regulation of apoptosis
	transcription factor binding
	hydrogen-exporting ATPase activity, phosphorylative mechanism
	coenzyme binding
	phosphatase regulator activity
	microtubule
	DNA metabolic process
	transferase activity, transferring groups other than amino-acyl groups
	carbon-oxygen lyase activity
	protein amino acid lipidation
	secretion
	protein domain specific binding
	microtubule polymerization or depolymerization
	'de novo' posttranslational protein folding
	cytosolic small ribosomal subunit (sensu Eukaryota)
	'de novo' protein folding
	vacuole organization and biogenesis
	organelle lumen
	membrane-enclosed lumen
	negative regulation of programmed cell death
	phosphoric ester hydrolase activity
	membrane lipid biosynthetic process
	cholesterol biosynthetic process
	organelle outer membrane
	Golgi membrane
	steroid biosynthetic process
	exocytosis
	acyltransferase activity
	energy derivation by oxidation of organic compounds
	chaperone cofactor-dependent protein folding
	pyrimidine nucleoside triphosphate metabolic process
	ATPase activity, coupled to transmembrane movement of ions, phosphorylative mechanism
	DNA repair
	lipoprotein metabolic process
	acetyltransferase activity
	response to oxidative stress
	cellular carbohydrate metabolic process
	fatty acid metabolic process
	cell division
	S-adenosylmethionine-dependent methyltransferase activity
	phosphotransferase activity, phosphate group as acceptor
	cytoplasmic dynein complex
	glycoprotein catabolic process
	post-Golgi vesicle-mediated transport
	transferase activity, transferring acyl groups
	oxidoreductase activity, acting on sulfur group of donors
	steroid metabolic process
	endoplasmic reticulum part
	ATP-dependent helicase activity
	regulation of biological quality
	vesicle docking during exocytosis
	lysosome organization and biogenesis
	tubulin binding
	transmission of nerve impulse
	hydro-lyase activity
	ubiquitin ligase complex
	NADH dehydrogenase activity
	NADH dehydrogenase (ubiquinone) activity
	NADH dehydrogenase (quinone) activity
	signal peptide processing
	ribosome binding
	farnesyltranstransferase activity
	purine ribonucleoside metabolic process
	nitric oxide mediated signal transduction
	regulation of macroautophagy
	flagellum axoneme biogenesis
	7S RNA binding
	integral to peroxisomal membrane
	mitochondrial electron transport, ubiquinol to cytochrome c
	sperm axoneme assembly
	organellar small ribosomal subunit
	mitochondrial small ribosomal subunit
	intramolecular oxidoreductase activity, interconverting keto- and enol-groups
	lyase activity
	acetyl-CoA biosynthetic process
	peroxiredoxin activity
	eukaryotic translation initiation factor 2B complex
	misfolded or incompletely synthesized protein catabolic process
	transferase activity, transferring phosphorus-containing groups
	porphyrin metabolic process
	RNA methyltransferase activity
	tetrapyrrole metabolic process
	prenyltransferase activity
	cell fraction
	peroxisome
	microbody
	fatty acid beta-oxidation
	disulfide oxidoreductase activity
	regulation of microtubule polymerization or depolymerization
	response to inorganic substance
	DNA-directed RNA polymerase II, holoenzyme
	transcription cofactor activity
	phosphoinositide metabolic process
	response to endogenous stimulus
	GPI anchor biosynthetic process
	phosphoinositide biosynthetic process
